# Supplementary material for: Hypomyelination, hypodontia and craniofacial abnormalities in a Polr3b mouse model of leukodystrophy
Source: Brain. 2023 Aug 28;146(12):5070–85. doi: 10.1093/brain/awad249 (PMC10690025; doi:10.1093/brain/awad249)
Supplement: awad249_Supplementary_Data [file awad249_supplementary_data.zip]

Archive with 6 entries (6 files):
- brain-2023-00146-File011.mp4
- brain-2023-00146-File012.mp4
- brain-2023-00146-File013.mp4
- brain-2023-00146-File014.xlsx
- brain-2023-00146-File015.pdf
- Supplementary Materials.pdf
