# Supplementary material for: Hypomyelination, hypodontia and craniofacial abnormalities in a Polr3b mouse model of leukodystrophy
Source: Brain. 2023 Aug 28;146(12):5070–85. doi: 10.1093/brain/awad249 (PMC10690025; doi:10.1093/brain/awad249)
Supplement: awad249_Supplementary_Data [file awad249_supplementary_data.zip › brain-2023-00146-File014.xlsx]

## Sheet: POLR3B Delta10-FLAG_Data 
Supplementary table. Filtered proteins list from MaxQuant imputated label-free quantification intensity analysis of POLR3B Delta 10. Experiment related to Fig. 1E
FLAG-tagged POLR3B Delta10 was expressed in HEK293 cells, puriﬁed using an anti-FLAG antibody and digested with trypsin. The co-puriﬁed proteins were identiﬁed by LC-MS/MS mass spectrometry.
LFQ-Intensity of each peptide were obtained using Maxquant and further computed using Perseus.
Statistical analysis was determined using log2-transformed LFQ-intensity using a student T-test corrected by using a permutation-based false discovery rate (FDR) of 0.05 and a fudge factor (s0) of 0.1 with 10 000 iterations
Highlight: Significantly increase protein
Highlight: BAIT
Highlight: Significantly increased Pol III subunits
Highlight: Significantly increased PAQosome subunits
Highlight: Significantly increased Chaperones
Gene Name	Protein ID	-Log Student's T-test p-value POLR3B Delta10 vs FLAG	Student's T-test q-value POLR3B Delta10 vs FLAG	Student's T-test Difference POLR3B Delta 10 vs FLAG	Log2-transformed and imputated LFQ-intentisity of each proteins per replicate computed with Maxquant and Perseus.							Peptides	Razor + unique peptides	Unique peptides	Sequence coverage [%]	Unique + razor sequence coverage [%]	Unique sequence coverage [%]	Mol. weight [kDa]	Q-value	Score	Intensity	MS/MS count	Student's T-test Test statistic 24hrsPOLR3Bdelta10_FLAG24hrs	Majority protein IDs	Protein names	id
					FLAG_01	FLAG_02	FLAG_03	POLR3B Delta10_01	POLR3B Delta10_02	POLR3B Delta10_03
POLR3B	Q9NW08	3.04635	0	13.3257	19.0439	14.413	14.6558	29.4161	29.3018	29.3721		76	76	76	71.7	71.7	71.7	127.78	0	323.31	83261000000	1813	8.3018	Q9NW08	DNA-directed RNA polymerase III subunit RPC2	854
CAD	P27708;P31327	6.31637	0	10.4565	14.9734	15.2367	14.6428	25.4617	25.4287	25.3319		88	88	88	62.1	62.1	62.1	242.98	0	323.31	6085500000	765	37.8609	P27708	CAD protein;Glutamine-dependent carbamoyl-phosphate synthase;Aspartate carbamoyltransferase;Dihydroorotase	284
CCAR2	Q8N163	5.94752	0	9.9048	15.6767	14.9945	15.1794	25.2548	25.16	25.1502		33	33	33	46.2	46.2	46.2	102.9	0	323.31	2506000000	336	32.3247	Q8N163	Cell cycle and apoptosis regulator protein 2	697
HSPD1	P10809	4.54971	0	8.09721	20.5198	20.5324	21.6057	28.7547	29.0542	29.1406		56	56	56	85.5	85.5	85.5	61.054	0	323.31	41575000000	1960	16.9258	P10809	60 kDa heat shock protein, mitochondrial	211
TUBB2B	Q9BVA1	2.66306	0	7.63704	23.4561	19.7884	22.2697	29.2147	29.6077	29.603		28	7	1	78.7	24.3	2.7	49.953	0	131.73	6740300000	155	6.42646	Q9BVA1	Tubulin beta-2B chain	796
RUVBL1	Q9Y265	5.23779	0	7.13889	17.9464	17.2534	17.3197	24.651	24.7085	24.5768		23	23	23	61.6	61.6	61.6	50.227	0	199.83	1027400000	173	22.0298	Q9Y265	RuvB-like 1	912
TUBB8	Q3ZCM7	3.8059	0	6.84023	19.0949	18.1082	19.7727	26.0241	25.7621	25.7103		11	2	2	24.5	7.4	7.4	49.775	0	133.58	550070000	32	11.5364	Q3ZCM7	Tubulin beta-8 chain	617
BAG2	O95816	3.37286	0	6.55095	19.5997	18.6353	19.4565	26.2733	24.7226	26.3484		13	13	13	67.8	67.8	67.8	23.772	0	110.93	1745900000	123	9.23806	O95816	BAG family molecular chaperone regulator 2	137
TUBA1C	Q9BQE3	2.09043	0	6.06881	21.7122	18.0155	21.7569	26.7069	26.479	26.5052		35	4	4	84.6	15.1	15.1	49.895	0	205.92	1348200000	98	4.5227	Q9BQE3	Tubulin alpha-1C chain	779
LONP1	P36776	4.37965	0	5.32816	18.2955	19.0609	18.2232	23.7779	23.9748	23.8115		25	25	25	35.3	35.3	35.3	106.49	0	155.3	661720000	151	14.2154	P36776	Lon protease homolog, mitochondrial	324
RUVBL2	Q9Y230	3.43843	0	5.25089	18.6088	19.3913	17.7825	23.9396	23.8864	23.7094		24	24	24	56.6	56.6	56.6	51.156	0	80.073	796950000	155	9.21746	Q9Y230	RuvB-like 2	909
SEC16A	O15027	3.57842	0	5.16385	18.8765	17.6578	18.9755	23.7145	23.6922	23.5947		30	30	30	24.5	24.5	24.5	251.89	0	134.97	583440000	129	9.8306	O15027	Protein transport protein Sec16A	59
DNAJA2	O60884	4.21881	0	5.13006	20.3634	20.3543	19.4874	25.2084	25.1967	25.1902		18	18	18	62.1	62.1	62.1	45.745	0	145.7	1316900000	160	13.1362	O60884	DnaJ homolog subfamily A member 2	98
HSPA1B;HSPA1A	P0DMV9;P0DMV8	5.36196	0	4.72852	25.1285	25.3802	25.5709	29.9947	30.0976	30.1728		55	55	31	75.4	75.4	48.7	70.051	0	323.31	77164000000	1847	19.8562	P0DMV9;P0DMV8	Heat shock 70 kDa protein 1B;Heat shock 70 kDa protein 1A	202
VIM	P08670;P17661;P41219;P14136	3.62928	0	4.70931	20.2676	21.0371	21.5393	25.5232	25.7607	25.6881		38	38	35	68.7	68.7	63.5	53.651	0	323.31	3287300000	374	9.88485	P08670	Vimentin	190
HECTD1	Q9ULT8	4.62378	0	4.58782	19.1958	18.712	19.3406	23.8124	23.6557	23.5438		65	65	65	37.2	37.2	37.2	289.38	0	323.31	1636900000	363	15.0231	Q9ULT8	E3 ubiquitin-protein ligase HECTD1	897
TUBB4A	P04350	4.23799	0	4.57047	19.4326	18.9443	19.7813	23.8136	24.0946	23.9614		26	5	2	74.1	14.6	6.3	49.585	0	138.98	224130000	59	12.8396	P04350	Tubulin beta-4A chain	154
TUBB6	Q9BUF5	4.00316	0	4.55813	21.2927	21.411	21.1	26.3771	25.618	25.4829		21	10	8	66.8	38.1	33.4	49.857	0	321.04	726430000	80	11.6072	Q9BUF5	Tubulin beta-6 chain	792
BAG5	Q9UL15	3.45951	0	4.54509	18.2112	18.3054	19.4438	23.0682	23.2509	23.2767		16	16	16	49.4	49.4	49.4	51.199	0	106.26	335120000	101	9.06286	Q9UL15	BAG family molecular chaperone regulator 5	896
CCT8	P50990	3.13616	0	4.54449	18.4143	19.2937	20.0542	24.0163	23.7185	23.6609		26	26	26	54.6	54.6	54.6	59.62	0	76.818	604080000	106	7.74936	P50990	T-complex protein 1 subunit theta	380
AKAP8L	Q9ULX6	3.15609	0	4.50991	19.517	17.991	18.3628	23.3628	23.1192	22.9186		10	10	10	18.1	18.1	18.1	71.639	0	41.069	264840000	56	7.81585	Q9ULX6	A-kinase anchor protein 8-like	898
POLR3E	Q9NVU0	4.73087	0	4.49393	19.3619	18.7816	19.3269	23.6385	23.6212	23.6924		27	27	26	62.1	62.1	59.6	79.897	0	174.97	643890000	141	15.5456	Q9NVU0	DNA-directed RNA polymerase III subunit RPC5	853
HSPA8	P11142	4.97058	0	4.48648	23.4826	23.8747	24.0202	28.2092	28.3179	28.3099		46	41	31	66.4	63	50.3	70.897	0	323.31	17857000000	712	16.9736	P11142	Heat shock cognate 71 kDa protein	213
CLPX	O76031	8.50098	0	4.4794	18.8758	18.8684	18.8723	23.3589	23.3115	23.3843		18	18	18	43.4	43.4	43.4	69.223	0	88.567	562920000	91	36.8822	O76031	ATP-dependent Clp protease ATP-binding subunit clpX-like, mitochondrial	122
DYNC1H1	Q14204	3.8858	0	4.4454	19.9842	18.9784	19.1986	23.8558	23.8	23.8416		11	11	11	3.9	3.9	3.9	532.4	0	31.906	222070000	20	10.9569	Q14204	Cytoplasmic dynein 1 heavy chain 1	557
TUBA1A	Q71U36;P0DPH8;P0DPH7;Q6PEY2	6.06987	0	4.37167	23.4247	23.1548	23.3434	27.6569	27.6449	27.7361		35	2	1	84.7	6	3.1	50.135	0	85.868	2171200000	122	23.6433	Q71U36;P0DPH8;P0DPH7	Tubulin alpha-1A chain	666
HAX1	O00165	4.10933	0	4.36744	18.6555	19.1749	18.3339	22.9168	23.0961	23.2536		10	10	10	59.9	59.9	59.9	31.62	0	78.868	151550000	40	12.0111	O00165	HCLS1-associated protein X-1	37
DNAJA3	Q96EY1	2.74148	0	4.35441	19.4759	20.2356	18.2212	23.7182	23.5274	23.7503		10	10	10	25.6	25.6	25.6	52.488	0	85.27	307160000	66	6.2974	Q96EY1	DnaJ homolog subfamily A member 3, mitochondrial	748
WDR92	Q96MX6	3.81107	0	4.34957	19.2431	18.2164	18.4577	22.9221	23.0595	22.9842		8	8	8	35.6	35.6	35.6	39.74	0	41.639	193470000	37	10.5446	Q96MX6	WD repeat-containing protein 92	756
UBR5	O95071	4.05734	0	4.32917	20.6404	19.8898	19.8108	24.4475	24.5297	24.3513		70	70	70	36.5	36.5	36.5	309.35	0	323.31	2760800000	509	11.7211	O95071	E3 ubiquitin-protein ligase UBR5	129
TUBB	P07437;A6NNZ2;CON__ENSEMBL:ENSBTAP00000025008;Q9H4B7	4.80431	0	4.29059	25.7046	25.743	25.463	29.6363	30.0169	30.1293		28	7	6	72.5	20.5	17.1	49.67	0	323.31	24640000000	456	15.7158	P07437	Tubulin beta chain	180
TIMM13	Q9Y5L4	3.89329	0	4.21676	18.5733	19.5175	18.7747	23.1577	23.2302	23.1279		4	4	4	52.6	52.6	52.6	10.5	0	6.2622	93359000	8	10.8477	Q9Y5L4	Mitochondrial import inner membrane translocase subunit Tim13	939
TCP1	P17987	4.34087	0	4.20956	19.226	19.8077	19.9025	23.7404	23.8497	23.9748		18	18	18	46.2	46.2	46.2	60.343	0	107.06	523080000	104	13.0705	P17987	T-complex protein 1 subunit alpha	243
TUBA1B	P68363	5.5039	0	4.18534	26.9299	27.1079	26.7974	31.0046	31.2371	31.1495		36	36	0	84.9	84.9	0	50.151	0	323.31	126050000000	2319	19.6816	P68363	Tubulin alpha-1B chain	478
POLR3D	P05423	4.95595	0	4.18491	18.9828	18.4969	18.6981	23.0359	22.8667	22.83		10	10	10	37.2	37.2	37.2	44.395	0	87.479	219870000	50	16.4386	P05423	DNA-directed RNA polymerase III subunit RPC4	166
RPL18A	Q02543	3.30561	0	4.17441	18.8088	18.7473	17.6178	22.7728	22.3744	22.5499		2	2	2	11.9	11.9	11.9	20.762	0	11.365	64078000	18	8.28358	Q02543	60S ribosomal protein L18a	505
MLLT11	Q13015	2.09679	0	4.16538	20.0952	17.5449	19.8271	22.8438	23.7229	23.3966		3	3	3	73.3	73.3	73.3	10.061	0	38.958	94071000	29	4.39006	Q13015	Protein AF1q	530
SEC13	P55735	3.66565	0	4.15353	18.0765	18.683	19.0713	23.0587	22.5998	22.6329		5	5	5	28.6	28.6	28.6	35.54	0	56.748	162520000	33	9.77363	P55735	Protein SEC13 homolog	406
KRT18	P05783;CON__H-INV:HIT000015463;CON__Q92764;CON__Q497I4;Q92764	4.23405	0	4.12662	19.1637	18.7949	19.585	23.2521	23.3843	23.287		18	17	14	43	41.4	33.5	48.057	0	65.45	327420000	50	12.4431	P05783	Keratin, type I cytoskeletal 18	168
TUBB4B	P68371	5.94981	0	4.09767	26.4393	26.6301	26.3898	30.4997	30.6459	30.6066		31	31	2	76.6	76.6	3.6	49.83	0	323.31	76491000000	1726	22.1158	P68371	Tubulin beta-4B chain	480
CLPP	Q16740	4.86562	0	4.08881	18.9145	18.786	19.1591	23.2584	22.8636	23.0039		4	4	4	27.4	27.4	27.4	30.18	0	42.628	124340000	28	15.7791	Q16740	ATP-dependent Clp protease proteolytic subunit, mitochondrial	606
POLR2B	P30876	2.30786	0	4.06224	18.5562	17.8625	20.2921	22.9764	22.9619	22.9592		18	18	18	19.1	19.1	19.1	133.9	0	78.951	239140000	70	4.93848	P30876	DNA-directed RNA polymerase II subunit RPB2	298
TIMM8B	Q9Y5J9	4.46545	0	4.05891	18.7917	18.9946	18.3652	22.8914	22.7947	22.6422		4	4	4	47	47	47	9.3435	0	28.845	91518000	17	13.5668	Q9Y5J9	Mitochondrial import inner membrane translocase subunit Tim8 B	938
TUFM	P49411	2.85325	0	4.05081	19.1929	18.277	19.8689	23.6158	22.9708	22.9045		15	15	15	50	50	50	49.541	0	50.002	319660000	71	6.59691	P49411	Elongation factor Tu, mitochondrial	371
PIH1D1	Q9NWS0	3.52294	0	3.98895	19.6593	18.6452	19.3622	23.4896	23.1975	22.9464		4	4	4	23.8	23.8	23.8	32.363	0	68.631	129330000	23	9.07747	Q9NWS0	PIH1 domain-containing protein 1	856
URI1	O94763	3.89831	0	3.97658	18.0654	18.9799	18.3992	22.5074	22.5051	22.3617		7	7	7	23.7	23.7	23.7	59.832	0	27.912	135770000	29	10.7047	O94763	Unconventional prefoldin RPB5 interactor 1	123
HSPA9	P38646	4.03538	0	3.96797	21.4329	21.7926	22.28	25.7138	25.8186	25.877		38	37	37	62.2	61.1	61.1	73.68	0	323.31	3079100000	415	11.3352	P38646	Stress-70 protein, mitochondrial	329
RPL29	P47914	3.982	0	3.95804	19.5711	18.9047	18.8225	23.2424	23.0317	22.8983		2	2	2	14.5	14.5	14.5	17.752	0	6.8523	71351000	20	11.0769	P47914	60S ribosomal protein L29	366
PDRG1	Q9NUG6	2.83224	0	3.93322	17.2463	18.3302	18.7702	21.7146	21.9554	22.4762		3	3	3	27.8	27.8	27.8	15.511	0	23.593	36683000	16	6.49552	Q9NUG6	p53 and DNA damage-regulated protein 1	845
MAP7D3	Q8IWC1	2.67681	0	3.91792	19.5956	18.6311	18.3583	21.9741	23.08	23.2846		21	21	21	27.6	27.6	27.6	98.428	0	57.881	323360000	105	5.99382	Q8IWC1	MAP7 domain-containing protein 3	688
ASNSD1	L0R819	3.73159	0	3.89339	18.7346	18.3981	19.2654	22.9309	22.7284	22.4191		3	3	3	49	49	49	11.25	0	18.338	100330000	18	9.90546	L0R819		36
SDF4	Q9BRK5	4.99698	0	3.86954	19.1286	19.066	18.8464	22.9596	23.0242	22.6658		8	8	8	31.5	31.5	31.5	41.806	0	27.014	195610000	36	16.1515	Q9BRK5	45 kDa calcium-binding protein	780
RCN2	Q14257	5.3815	0	3.85503	23.2671	23.5024	23.1292	27.1192	27.198	27.1467		18	18	18	55.8	55.8	55.8	36.876	0	323.31	6475000000	293	18.2394	Q14257	Reticulocalbin-2	560
DNAJA1	P31689	5.50857	0	3.74101	22.252	22.4376	22.231	25.8964	26.113	26.1341		24	24	24	78.3	78.3	78.3	44.868	0	319.34	2206500000	245	18.6656	P31689	DnaJ homolog subfamily A member 1	300
STIP1	P31948	2.85769	0	3.73582	20.1825	18.7826	20.1047	23.4248	23.6534	23.199		17	17	17	33	33	33	62.639	0	46.035	372970000	72	6.52204	P31948	Stress-induced-phosphoprotein 1	304
YTHDF2	Q9Y5A9;Q9BYJ9;Q7Z739	3.63601	0	3.72646	18.6413	19.0916	19.6049	22.9906	22.8832	22.6434		5	5	5	10	10	10	62.333	0	15.027	79801000	17	9.39411	Q9Y5A9	YTH domain-containing family protein 2	937
DIS3	Q9Y2L1	3.12615	0	3.69628	19.0346	19.1066	20.0616	23.5168	23.0084	22.7665		5	5	5	8	8	8	109	0	8.1383	69206000	6	7.42201	Q9Y2L1	Exosome complex exonuclease RRP44	918
HUWE1	Q7Z6Z7	4.20355	0	3.6952	19.1466	18.6445	18.4936	22.6056	22.3666	22.398		29	29	29	10.6	10.6	10.6	481.89	0	103.77	312600000	100	11.8765	Q7Z6Z7	E3 ubiquitin-protein ligase HUWE1	679
LGALS3BP	Q08380	3.71027	0	3.68031	18.7177	19.0173	19.6522	22.9124	22.7783	22.7374		9	9	9	22.4	22.4	22.4	65.33	0	47.942	134450000	30	9.67223	Q08380	Galectin-3-binding protein	520
TIMM50	Q3ZCQ8	2.73787	0	3.65033	18.17	18.7532	19.7788	22.825	22.5592	22.2688		7	7	7	24.4	24.4	24.4	39.646	0	36.881	100380000	43	6.1153	Q3ZCQ8	Mitochondrial import inner membrane translocase subunit TIM50	618
DNAJC7	Q99615	6.62539	0	3.63596	18.8658	18.8602	18.8999	22.523	22.5909	22.4198		16	16	16	37.9	37.9	37.9	56.44	0	57.748	262020000	51	24.036	Q99615	DnaJ homolog subfamily C member 7	769
TRIM32	Q13049	3.87553	0	3.6161	20.1514	20.017	19.3532	23.3741	23.5037	23.492		14	14	14	34.5	34.5	34.5	71.988	0	78.136	304420000	53	10.3264	Q13049	E3 ubiquitin-protein ligase TRIM32	531
POLR1C	O15160	3.46036	0	3.60723	18.2865	18.0906	19.1213	22.0676	22.1861	22.0664		9	9	9	34.1	34.1	34.1	39.249	0	105.07	156560000	46	8.61946	O15160	DNA-directed RNA polymerases I and III subunit RPAC1	63
RPS27A	P62979	4.48095	0	3.58917	23.4463	23.4827	23.9467	27.2445	27.3129	27.0859		7	7	2	51.9	51.9	20.5	17.965	0	238.12	2177600000	120	13.0728	P62979	Ubiquitin-40S ribosomal protein S27a;Ubiquitin;40S ribosomal protein S27a	466
HADHA	P40939	2.86894	0	3.50325	19.5951	18.4437	18.2001	22.4311	22.1161	22.2014		12	12	12	22.4	22.4	22.4	82.999	0	70.783	211810000	66	6.48326	P40939	Trifunctional enzyme subunit alpha, mitochondrial;Long-chain enoyl-CoA hydratase;Long chain 3-hydroxyacyl-CoA dehydrogenase	340
RPAP3	Q9H6T3	3.24678	0	3.49944	19.3951	20.2408	19.0986	23.209	22.9435	23.0802		18	18	18	38	38	38	75.718	0	90.955	276370000	80	7.76497	Q9H6T3	RNA polymerase II-associated protein 3	819
IPO5	O00410	2.70884	0	3.47814	19.0349	17.6441	19.115	22.0898	22.1818	21.9567		13	13	13	19.5	19.5	19.5	123.63	0	35.855	105900000	36	5.9766	O00410	Importin-5	43
POLR2E	P19388	3.81254	0	3.45922	19.1819	18.5173	18.5748	22.4181	21.9785	22.2551		4	4	4	31.9	31.9	31.9	24.551	0	31.582	60985000	24	9.93138	P19388	DNA-directed RNA polymerases I, II, and III subunit RPABC1	249
NDUFS3	O75489	4.10688	0	3.44132	18.5515	18.2745	18.913	22.1679	22.0529	21.8421		6	6	6	31.8	31.8	31.8	30.241	0	16.584	61596000	21	11.1726	O75489	NADH dehydrogenase [ubiquinone] iron-sulfur protein 3, mitochondrial	110
CCT4	P50991	2.70281	0	3.42196	19.0232	20.0689	20.5866	23.5603	23.1884	23.1958		15	15	15	35.1	35.1	35.1	57.924	0	63.901	301780000	72	5.94165	P50991	T-complex protein 1 subunit delta	381
AIFM1	O95831	3.7591	0	3.39047	18.7348	18.9862	19.0499	22.774	22.0314	22.1369		15	15	15	30.5	30.5	30.5	66.9	0	81.941	213370000	53	9.65622	O95831	Apoptosis-inducing factor 1, mitochondrial	138
RPL34	P49207	4.69369	0	3.36913	18.927	19.1722	19.3298	22.6781	22.3963	22.462		3	3	3	20.5	20.5	20.5	13.293	0	4.7217	74246000	7	13.7605	P49207	60S ribosomal protein L34	368
PFDN2	Q9UHV9	2.38235	0	3.30374	19.3013	18.4483	20.371	22.647	22.8108	22.574		3	3	3	26.6	26.6	26.6	16.648	0	16.382	62933000	11	5.00114	Q9UHV9	Prefoldin subunit 2	887
PSMD3	O43242	2.57692	0	3.30245	18.0812	19.2761	19.5888	22.6166	22.2706	21.9662		15	15	15	34.6	34.6	34.6	60.977	0	70.073	214220000	54	5.53819	O43242	26S proteasome non-ATPase regulatory subunit 3	75
PPP6C	O00743	4.32719	0	3.30137	19.0396	19.377	19.0171	22.7018	22.2659	22.3701		6	6	6	27.2	27.2	27.2	35.144	0	36.857	86029000	21	11.9811	O00743	Serine/threonine-protein phosphatase 6 catalytic subunit;Serine/threonine-protein phosphatase 6 catalytic subunit, N-terminally processed	51
CCT3	P49368	2.59478	0	3.28712	19.3065	20.6692	20.8543	23.5174	23.5828	23.5912		13	13	13	32.1	32.1	32.1	60.533	0	54.641	378360000	60	5.58487	P49368	T-complex protein 1 subunit gamma	370
DDX20	Q9UHI6	4.41672	0	3.2321	18.4499	18.2082	18.5201	21.7056	21.804	21.365		9	9	9	17.7	17.7	17.7	92.239	0	31.5	73100000	22	12.2821	Q9UHI6	Probable ATP-dependent RNA helicase DDX20	886
DNAJB11	Q9UBS4	2.86666	0	3.2267	19.8335	18.4505	19.1555	22.3056	22.522	22.292		6	6	6	25.4	25.4	25.4	40.513	0	34.684	96336000	32	6.37494	Q9UBS4	DnaJ homolog subfamily B member 11	881
IQGAP3	Q86VI3;P46940	3.85856	0	3.19238	18.1476	18.2718	18.8558	21.594	21.5526	21.7056		16	16	16	13	13	13	184.7	0	39.444	144510000	53	9.88142	Q86VI3	Ras GTPase-activating-like protein IQGAP3	685
LAMP2	P13473	3.87282	0	3.19029	19.2231	18.8762	18.8271	22.1633	22.4833	21.8507		2	2	2	4.9	4.9	4.9	44.96	0.004902	3.25	29236000	9	9.93641	P13473	Lysosome-associated membrane glycoprotein 2	221
RCN1	Q15293	4.28774	0	3.15842	20.9933	21.3433	21.5816	24.4825	24.4839	24.4271		12	12	12	49.8	49.8	49.8	38.89	0	108.65	575830000	74	11.6186	Q15293	Reticulocalbin-1	586
NDUFA4	O00483	2.24634	0	3.12697	18.2081	19.7615	20.0389	22.582	22.5437	22.2637		3	3	3	37	37	37	9.3697	0	6.6947	79754000	18	4.60887	O00483	Cytochrome c oxidase subunit NDUFA4	47
UPF1	Q92900	3.16789	0	3.08693	18.6748	18.4342	19.4519	22.1291	21.9223	21.7704		10	10	10	12.8	12.8	12.8	124.34	0	25.304	123500000	34	7.27674	Q92900	Regulator of nonsense transcripts 1	731
RBBP4	Q09028	3.82667	0	3.05774	18.9536	19.4287	19.3013	22.3063	22.5605	21.9901		6	3	3	17.6	12.5	12.5	47.655	0	7.2331	60173000	11	9.62505	Q09028	Histone-binding protein RBBP4	523
CCT7	Q99832	2.58895	0	3.03957	19.7632	19.4146	20.7965	23.3535	23.0188	22.7207		12	12	12	31.1	31.1	31.1	59.366	0	88.859	320340000	87	5.49242	Q99832	T-complex protein 1 subunit eta	774
PSMD6	Q15008	4.50903	0	2.94933	18.4103	18.5489	18.2533	21.3223	21.1763	21.5618		3	3	3	10.5	10.5	10.5	45.531	0	7.4098	36906000	10	12.232	Q15008	26S proteasome non-ATPase regulatory subunit 6	574
CALU	O43852	3.11258	0	2.9426	20.9713	20.7508	21.7886	24.0378	24.0956	24.2052		11	11	11	43.2	43.2	43.2	37.106	0	66.834	528950000	77	7.01553	O43852	Calumenin	86
CCT5	P48643	2.47461	0	2.91007	19.5258	20.4569	21.1291	23.2497	23.3473	23.245		20	20	20	54.3	54.3	54.3	59.67	0	133.11	459360000	98	5.14111	P48643	T-complex protein 1 subunit epsilon	367
HSP90AB1	P08238;Q58FF7	2.84715	0	2.84555	22.5668	23.1149	23.8097	26.0952	25.9425	25.9904		39	39	19	57	57	33.4	83.263	0	323.31	3104200000	365	6.15337	P08238	Heat shock protein HSP 90-beta	187
TRIM28	Q13263	4.39429	0	2.82242	21.6138	22.0366	21.9591	24.5689	24.7746	24.7331		26	26	26	51.7	51.7	51.7	88.549	0	299.64	1233100000	198	11.5511	Q13263	Transcription intermediary factor 1-beta	538
CCDC88A	Q3V6T2	4.05588	0	2.81358	18.756	19.1937	18.6923	21.7409	21.5446	21.7971		10	10	10	6	6	6	216.04	0	24.297	81918000	34	10.2237	Q3V6T2	Girdin	615
NDUFAF4	Q9P032	2.82528	0	2.80295	18.8863	18.2816	18.9881	22.0624	21.0854	21.417		2	2	2	13.7	13.7	13.7	20.266	0	20.838	22078000	9	6.06986	Q9P032	NADH dehydrogenase [ubiquinone] 1 alpha subcomplex assembly factor 4	874
NDUFS2	O75306	2.1573	0	2.75858	19.5628	19.8305	18.1431	22.1949	21.7449	21.8723		6	6	6	18.4	18.4	18.4	52.545	0	13.261	46431000	15	4.30735	O75306	NADH dehydrogenase [ubiquinone] iron-sulfur protein 2, mitochondrial	105
MAGED1	Q9Y5V3	2.84596	0	2.73855	19.9442	19.1775	18.7921	22.1887	21.8951	22.0457		11	11	10	20.4	20.4	18.9	86.16	0	73.788	134430000	49	6.09839	Q9Y5V3	Melanoma-associated antigen D1	944
RAF1;BRAF	P04049;P15056	3.88411	0	2.71205	19.123	19.0843	19.5484	21.7952	22.1783	21.9185		3	3	2	5.9	5.9	4.3	73.051	0	5.3741	45327000	6	9.45974	P04049;P15056	RAF proto-oncogene serine/threonine-protein kinase;Serine/threonine-protein kinase B-raf	149
UXT	Q9UBK9	3.57469	0	2.69164	18.3502	18.1807	18.8426	21.3487	21.0413	21.0584		2	2	2	15.3	15.3	15.3	18.246	0	7.5971	20645000	5	8.35485	Q9UBK9	Protein UXT	880
FGFR1OP	O95684	3.45061	0	2.685	18.8262	18.3582	19.1772	21.5107	21.4279	21.478		4	4	4	19.8	19.8	19.8	43.064	0	9.3195	29289000	12	7.93347	O95684	FGFR1 oncogene partner	135
HSP90AA1	P07900;Q14568;Q58FF6;Q58FG0	2.79204	0	2.67608	21.2326	21.5971	22.4232	24.4357	24.4439	24.4016		37	22	21	49	31.7	30.7	84.659	0	323.31	1227900000	203	5.91454	P07900	Heat shock protein HSP 90-alpha	184
NAP1L1	P55209	2.36256	0	2.62981	20.5294	21.3707	20.5161	22.7458	23.6521	23.9077		7	7	6	30.4	30.4	27.9	45.374	0	52.278	289140000	52	4.76546	P55209	Nucleosome assembly protein 1-like 1	405
RBBP7	Q16576	3.97362	0	2.62967	19.8193	20.3661	20.0532	22.6063	22.8336	22.6878		8	8	5	23.5	23.5	18.4	47.82	0	30.622	159660000	39	9.67501	Q16576	Histone-binding protein RBBP7	602
SDF2L1	Q9HCN8	3.34637	0	2.55657	18.7763	19.3939	18.8098	21.4765	21.8108	21.3623		4	4	4	30.3	30.3	30.3	23.598	0	13.027	34871000	9	7.48677	Q9HCN8	Stromal cell-derived factor 2-like protein 1	833
SSR4	P51571	3.63496	0	2.54496	19.2541	18.7131	19.2819	21.7643	21.479	21.6408		3	3	3	24.9	24.9	24.9	18.998	0	34.772	36741000	10	8.40637	P51571	Translocon-associated protein subunit delta	382
GCN1L1	Q92616	3.6339	0	2.53611	18.8127	18.7505	18.2557	21.3363	21.081	21.01		21	21	21	13.5	13.5	13.5	292.75	0	44.668	91682000	56	8.3932	Q92616	Translational activator GCN1	728
P4HA1	P13674	2.66027	0	2.51523	18.7209	19.5733	18.3655	21.4254	21.4232	21.3568		5	5	5	12.4	12.4	12.4	61.049	0	21.651	37292000	17	5.479	P13674	Prolyl 4-hydroxylase subunit alpha-1	223
MAP7	Q14244	2.55962	0	2.51238	19.7723	19.0247	20.3336	22.303	22.2127	22.1521		8	8	8	11.5	11.5	11.5	84.051	0	19.326	125930000	28	5.21637	Q14244	Ensconsin	559
	P0DPB6	2.34594	0	2.50749	19.0982	18.7605	19.8724	22.0951	21.9729	21.1856		5	3	3	31.6	24.1	24.1	15.237	0	14.093	30402000	11	4.68357	P0DPB6		206
GART	P22102	2.77959	0	2.50573	18.3218	19.3335	19.0387	21.1435	21.4327	21.6349		6	6	6	9.6	9.6	9.6	107.77	0	18.638	30336000	18	5.79316	P22102	Trifunctional purine biosynthetic protein adenosine-3;Phosphoribosylamine--glycine ligase;Phosphoribosylformylglycinamidine cyclo-ligase;Phosphoribosylglycinamide formyltransferase	259
TUBGCP3	Q96CW5	4.70003	0	2.44554	18.9689	19.1611	19.1255	21.3609	21.5867	21.6446		9	9	9	18	18	18	103.57	0	23.788	43451000	21	11.944	Q96CW5	Gamma-tubulin complex component 3	743
DNAJB1	P25685;Q9UDY4	2.20443	0	2.43692	19.3139	17.9846	19.4148	21.2671	21.3314	21.4255		7	7	7	25.6	25.6	25.6	38.044	0	14.012	64221000	26	4.32763	P25685	DnaJ homolog subfamily B member 1	271
BCAS2	O75934	2.39522	0	2.42735	19.9888	18.6727	19.0259	21.4645	21.657	21.848		2	2	2	11.6	11.6	11.6	26.131	0.0013928	4.4495	27434000	5	4.77297	O75934	Pre-mRNA-splicing factor SPF27	118
IRS2	Q9Y4H2	2.37684	0	2.40969	18.7595	17.7128	19.0573	20.9789	20.8283	20.9514		4	4	4	3.6	3.6	3.6	137.33	0	6.917	26131000	4	4.72198	Q9Y4H2	Insulin receptor substrate 2	934
PELO	Q9BRX2	2.71235	0	2.4094	18.1211	18.2306	19.162	20.9232	20.8338	20.985		4	4	4	14	14	14	43.359	0	10.244	19745000	11	5.56252	Q9BRX2	Protein pelota homolog	783
SLC25A6;SLC25A4	P12236;P12235	2.56318	0	2.40166	21.0909	21.4082	20.2005	23.374	23.2257	23.3049		10	4	4	34.6	16.1	16.1	32.866	0	14.481	136810000	20	5.17587	P12236;P12235	ADP/ATP translocase 3;ADP/ATP translocase 3, N-terminally processed;ADP/ATP translocase 1	217
TARS2	Q9BW92	2.5438	0	2.38766	18.8217	18.4155	19.6593	21.3414	21.3533	21.3647		7	7	7	13.2	13.2	13.2	81.035	0	14.882	59298000	16	5.12085	Q9BW92	Threonine--tRNA ligase, mitochondrial	798
MAP7D1	Q3KQU3	4.0233	0	2.36246	18.876	18.8471	18.4551	21.1749	20.9642	21.1265		4	4	4	5.1	5.1	5.1	92.819	0	40.364	30964000	15	9.45242	Q3KQU3	MAP7 domain-containing protein 1	614
NDUFAF3	Q9BU61	2.87846	0	2.33275	18.4335	18.799	19.2186	21.489	21.1	20.8605		4	4	4	25	25	25	20.35	0	10.791	32049000	14	5.95791	Q9BU61	NADH dehydrogenase [ubiquinone] 1 alpha subcomplex assembly factor 3	789
IKBKAP	O95163	2.62023	0	2.32288	18.88	19.5198	19.92	21.8564	21.9705	21.4615		6	6	6	7	7	7	150.25	0	52.45	46634000	23	5.28071	O95163	Elongator complex protein 1	130
DCAF8	Q5TAQ9	2.47767	0	2.31698	19.5867	18.5278	19.5121	21.4045	21.8126	21.3605		4	4	4	11.2	11.2	11.2	66.851	0	11.313	36807000	7	4.92609	Q5TAQ9	DDB1- and CUL4-associated factor 8	639
AMBRA1	Q9C0C7	4.0181	0	2.29907	19.6162	19.5529	19.196	21.7115	21.6679	21.883		5	5	5	8.4	8.4	8.4	142.51	0	13.571	49771000	13	9.33245	Q9C0C7	Activating molecule in BECN1-regulated autophagy protein 1	806
RPL24	P83731	4.65293	0	2.24037	21.4733	21.5285	21.6794	23.6469	23.8836	23.8717		4	4	4	26.8	26.8	26.8	17.779	0	11.539	198080000	34	11.2799	P83731	60S ribosomal protein L24	486
FDFT1	P37268	2.56289	0	2.22974	18.8387	19.5749	18.7055	21.6475	21.2082	20.9526		4	4	4	14.1	14.1	14.1	48.115	0	18.143	30147000	9	5.09054	P37268	Squalene synthase	327
CEP170	Q5SW79;Q96L14	2.54353	0	2.2085	20.2861	19.2058	19.3896	21.9324	21.8447	21.73		18	18	18	15.4	15.4	15.4	175.29	0	45.578	141140000	53	5.03263	Q5SW79	Centrosomal protein of 170 kDa	632
FANCI	Q9NVI1	2.5182	0	2.19157	18.5217	18.557	19.2719	21.4519	20.7202	20.7532		9	9	9	9.3	9.3	9.3	149.32	0	25.436	45973000	33	4.96312	Q9NVI1	Fanconi anemia group I protein	850
CCT2	P78371	2.99662	0	2.18995	20.5435	20.5122	21.2609	22.9476	22.8456	23.0932		17	17	17	43.7	43.7	43.7	57.488	0	118.13	361870000	110	6.17135	P78371	T-complex protein 1 subunit beta	483
ATP5C1	P36542	3.41123	0	2.16501	19.5299	19.3922	18.9028	21.3558	21.4349	21.5293		3	3	3	10.4	10.4	10.4	32.996	0	8.807	35672000	13	7.29478	P36542	ATP synthase subunit gamma, mitochondrial	322
HSPA5	P11021	4.78447	0	2.16426	23.0898	23.3729	23.2689	25.35	25.4187	25.4557		28	27	27	49.1	49.1	49.1	72.332	0	316.55	2118600000	287	11.495	P11021	78 kDa glucose-regulated protein	212
SLC25A5	P05141;Q9H0C2	3.85203	0	2.1589	23.0763	23.4325	23.3903	25.2924	25.6427	25.4407		12	12	6	37.6	37.6	19.1	32.852	0	30.988	1375200000	106	8.58644	P05141	ADP/ATP translocase 2;ADP/ATP translocase 2, N-terminally processed	160
USP9X	Q93008;O00507	3.63952	0	2.15779	18.7071	18.6695	19.0019	21.1793	20.9619	20.7105		4	4	4	2.4	2.4	2.4	292.28	0	9.3506	28217000	15	7.9495	Q93008	Probable ubiquitin carboxyl-terminal hydrolase FAF-X	733
POLR3A	O14802	2.96332	0	2.14508	19.0363	18.9589	18.3377	21.1653	20.7396	20.8633		6	6	6	6	6	6	155.64	0	10.233	25291000	14	6.04774	O14802	DNA-directed RNA polymerase III subunit RPC1	57
MRPL37	Q9BZE1	2.3399	0	2.12755	18.5804	18.4944	19.1917	21.4724	20.6747	20.502		2	2	2	5.7	5.7	5.7	48.117	0	4.8635	18663000	7	4.51876	Q9BZE1	39S ribosomal protein L37, mitochondrial	803
NAP1L4	Q99733	2.57305	0	2.11985	19.0744	18.8906	19.8214	21.6518	21.3383	21.156		6	5	5	21.6	18.9	18.9	42.823	0	61.507	48746000	23	5.05519	Q99733	Nucleosome assembly protein 1-like 4	772
PSMA7;PSMA8	O14818;Q8TAA3	2.9056	0	2.06896	19.4266	18.8136	19.6645	21.4132	21.352	21.3464		3	3	3	16.1	16.1	16.1	27.887	0	6.25	41120000	13	5.83857	O14818;Q8TAA3	Proteasome subunit alpha type-7;Proteasome subunit alpha type-7-like	58
UBR4	Q5T4S7	2.38772	0	2.06126	19.6176	18.4581	19.0863	20.9248	21.1895	21.2315		16	16	16	5.3	5.3	5.3	573.83	0	45.007	90887000	41	4.59501	Q5T4S7	E3 ubiquitin-protein ligase UBR4	635
HNRNPF	P52597	5.60455	0	2.03567	21.2335	21.237	21.1081	23.2183	23.1831	23.2842		8	6	6	26.7	20.2	20.2	45.671	0	18.807	188870000	29	13.419	P52597	Heterogeneous nuclear ribonucleoprotein F;Heterogeneous nuclear ribonucleoprotein F, N-terminally processed	390
HAUS5	O94927	2.56315	0	2.02024	18.709	18.5177	17.7337	20.4457	20.211	20.3644		4	4	4	7.7	7.7	7.7	71.682	0	7.1192	19288000	9	4.97342	O94927	HAUS augmin-like complex subunit 5	126
PGAM5	Q96HS1	3.00494	0	1.97989	19.2431	19.179	18.651	21.0681	21.1938	20.7509		3	3	3	10.7	10.7	10.7	32.004	0.0013947	4.4559	22727000	8	6.01312	Q96HS1	Serine/threonine-protein phosphatase PGAM5, mitochondrial	751
TBL1XR1	Q9BZK7	2.81391	0	1.94527	18.9641	18.9577	19.5327	20.8238	21.3972	21.0693		4	4	2	13	13	5.1	55.594	0	8.3744	25149000	8	5.51348	Q9BZK7	F-box-like/WD repeat-containing protein TBL1XR1	804
POLDIP2	Q9Y2S7	3.39524	0	1.92458	20.7781	20.3679	20.799	22.3906	22.5664	22.7618		13	13	13	49.2	49.2	49.2	42.033	0	51.329	198430000	41	6.95803	Q9Y2S7	Polymerase delta-interacting protein 2	920
LARP4B	Q92615	3.14705	0	1.90552	19.5452	19.3496	18.9597	21.3961	21.0364	21.1386		4	4	4	8	8	8	80.551	0	9.3058	34252000	16	6.29632	Q92615	La-related protein 4B	727
DDB1	Q16531	4.73997	0	1.89588	21.3648	21.5709	21.4719	23.4174	23.4178	23.2601		27	27	27	30.9	30.9	30.9	126.97	0	144.38	835730000	162	10.5709	Q16531	DNA damage-binding protein 1	600
RICTOR	Q6R327	2.40083	0	1.88041	18.8696	19.0546	19.7176	21.4422	20.8265	21.0143		8	8	8	6.7	6.7	6.7	192.22	0	30.504	51254000	21	4.52688	Q6R327	Rapamycin-insensitive companion of mTOR	657
RAVER1	Q8IY67	2.69201	0	1.86362	19.6081	19.3214	19.9528	21.82	21.4787	21.1744		2	2	2	5.6	5.6	5.6	63.876	0	6.0549	29703000	7	5.16361	Q8IY67	Ribonucleoprotein PTB-binding 1	695
RPL4	P36578	3.16029	0	1.85805	21.4881	21.3977	21.998	23.5418	23.3675	23.5486		10	10	10	33.5	33.5	33.5	47.697	0	27.966	311370000	40	6.27642	P36578	60S ribosomal protein L4	323
RPL23	P62829	3.70391	0	1.76839	24.9865	25.1567	24.7161	26.8075	26.6771	26.6799		9	9	9	58.6	58.6	58.6	14.865	0	121.95	2747500000	116	7.51591	P62829	60S ribosomal protein L23	453
DARS2	Q6PI48	2.5192	0	1.76629	19.4447	18.8092	19.4046	21.3037	20.6699	20.9836		4	4	4	9.3	9.3	9.3	73.562	0	7.4541	23987000	7	4.70866	Q6PI48	Aspartate--tRNA ligase, mitochondrial	655
TELO2	Q9Y4R8	2.63881	0	1.76344	19.3417	18.8723	19.6189	21.2999	20.962	20.8613		8	8	8	15.9	15.9	15.9	91.746	0	14.121	31738000	15	4.9662	Q9Y4R8	Telomere length regulation protein TEL2 homolog	935
EEF1A1;EEF1A1P5;EEF1A2	P68104;Q5VTE0;Q05639	3.90074	0	1.69655	25.1352	25.3087	25.4916	26.9125	27.0179	27.0948		19	19	19	51.9	51.9	51.9	50.14	0	265.39	5039800000	406	7.86684	P68104;Q5VTE0;Q05639	Elongation factor 1-alpha 1;Putative elongation factor 1-alpha-like 3;Elongation factor 1-alpha 2	477
RPL28	P46779	2.64002	0	1.64499	20.5909	20.4965	21.1438	22.6152	22.3696	22.1813		4	4	4	21.9	21.9	21.9	15.747	0	21.072	82586000	19	4.87005	P46779	60S ribosomal protein L28	359
VPS16	Q9H269	2.9327	0	1.58422	19.5235	20.0255	19.6751	21.5389	21.3174	21.1204		5	5	5	8.8	8.8	8.8	94.693	0	13.14	43335000	17	5.43277	Q9H269	Vacuolar protein sorting-associated protein 16 homolog	811
RBM14	Q96PK6	2.62614	0	1.49398	20.6322	19.9614	20.1032	21.5743	21.8002	21.8042		5	5	5	9.4	9.4	9.4	69.491	0	15.596	69241000	14	4.70098	Q96PK6	RNA-binding protein 14	759
QPCTL	Q9NXS2	2.80081	0	1.45012	20.7093	20.8101	20.85	21.9319	22.5724	22.2155		6	6	6	24.6	24.6	24.6	42.924	0	16.474	106830000	29	5.00085	Q9NXS2	Glutaminyl-peptide cyclotransferase-like protein	862
DYNLL1;DYNLL2	P63167;Q96FJ2	2.99806	0	1.35172	22.1038	22.4195	22.271	23.4134	23.853	23.583		4	4	4	62.9	62.9	62.9	10.366	0	35.881	286680000	42	5.2561	P63167;Q96FJ2	Dynein light chain 1, cytoplasmic;Dynein light chain 2, cytoplasmic	468
RPS2	P15880	2.81298	0	1.3415	20.9276	21.1631	21.4643	22.5285	22.6631	22.3879		8	8	8	34.5	34.5	34.5	31.324	0	20.863	183440000	34	4.88797	P15880	40S ribosomal protein S2	235
HNRNPM	P52272	4.54644	0	1.19521	21.9756	22.1066	22.0572	23.1724	23.3141	23.2385		20	20	20	32.9	32.9	32.9	77.515	0	53.134	435820000	84	7.66355	P52272	Heterogeneous nuclear ribonucleoprotein M	387
GPN1	Q9HCN4	2.88458	0	1.08001	19.5415	19.2127	19.6042	20.6266	20.5446	20.4273		2	2	2	7.2	7.2	7.2	41.74	0	11.519	13245000	5	4.60605	Q9HCN4	GPN-loop GTPase 1	832
PSMD2	Q13200	3.07275	0	0.933066	20.8344	21.1384	20.9256	21.8355	22.001	21.861		10	10	10	16.7	16.7	16.7	100.2	0	43.14	98189000	53	4.57978	Q13200	26S proteasome non-ATPase regulatory subunit 2	537
MYL6;MYL6B	P60660;P14649	3.25992	0	0.92673	21.7521	21.6878	21.7008	22.5229	22.8172	22.5807		4	4	4	36.4	36.4	36.4	16.93	0	12.308	96727000	23	4.82314	P60660;P14649	Myosin light polypeptide 6;Myosin light chain 6B	417
TCEB1	Q15369	3.28816	0	0.886705	20.6749	20.8956	20.6554	21.6502	21.5516	21.6842		4	4	4	47.3	47.3	47.3	12.473	0	9.8019	67572000	20	4.74947	Q15369	Transcription elongation factor B polypeptide 1	590
RNF219	Q5W0B1	3.04449	0	0.870948	21.4881	21.5166	21.3542	22.448	22.362	22.1617		11	11	11	16.3	16.3	16.3	81.116	0	20.741	152440000	26	4.38799	Q5W0B1	RING finger protein 219	644
ATP5A1	P25705	1.82131	0.000450622	2.82188	18.1208	20.0091	20.3367	22.3184	22.3707	22.2431		5	5	5	15.6	15.6	15.6	59.75	0	61.081	109490000	33	3.56513	P25705	ATP synthase subunit alpha, mitochondrial	272
POLR2C	P19387	1.91665	0.0004525	1.97257	19.7491	19.2696	18.2214	21.1262	21.0505	20.9811		4	4	4	22.2	22.2	22.2	31.441	0	9.7851	27607000	18	3.56695	P19387	DNA-directed RNA polymerase II subunit RPB3	248
POLR2H	P52434	1.9692	0.000456303	1.72231	19.8979	18.774	18.925	21.1993	20.6964	20.8682		3	3	3	28.7	28.7	28.7	17.143	0	10.258	19253000	14	3.57449	P52434	DNA-directed RNA polymerases I, II, and III subunit RPABC3	389
SDCCAG3	Q96C92	2.21023	0.000466094	1.18546	18.9907	19.1217	18.8451	20.584	19.8999	20.03		3	3	3	9	9	9	47.961	0	10.884	15419000	13	3.65384	Q96C92	Serologically defined colon cancer antigen 3	740
CDC42EP1	Q00587	1.92955	0.000472174	2.37989	19.1651	20.7802	19.1728	21.993	22.2265	22.0383		7	7	7	31.5	31.5	31.5	40.294	0	17.403	101150000	21	3.70799	Q00587	Cdc42 effector protein 1	496
RPS6	P62753	2.16172	0.000474236	1.34529	21.359	22.2218	21.7701	23.2405	23.1807	22.9655		5	5	5	19.7	19.7	19.7	28.68	0	7.4984	119000000	14	3.70804	P62753	40S ribosomal protein S6	451
UBAP2L	Q14157	1.94564	0.000476316	2.26218	18.9747	20.1816	20.6755	22.2632	22.2813	22.0739		7	7	7	12.4	12.4	12.4	114.53	0	35.151	94263000	29	3.71159	Q14157	Ubiquitin-associated protein 2-like	556
PSMC5	P62195;Q8NB90	2.38916	0.000480531	1.04916	20.1874	20.1904	20.1819	21.4478	21.3757	20.8837		8	8	8	27.6	27.6	27.6	45.626	0	25.493	68278000	30	3.78396	P62195	26S protease regulatory subunit 8	432
CXorf57	Q6NSI4	2.15177	0.000482667	1.48824	19.4795	18.866	18.5004	20.4903	20.5098	20.3105		2	2	2	2.5	2.5	2.5	97.553	0.0026076	3.7413	13024000	6	3.79064	Q6NSI4	Uncharacterized protein CXorf57	649
PSMA2	P25787	2.20829	0.000489189	1.39704	19.7691	19.5205	20.0443	20.8516	21.0851	21.5883		2	2	2	17.1	17.1	17.1	25.898	0	7.5554	28387000	14	3.82927	P25787	Proteasome subunit alpha type-2	274
HSPA6	P17066;P48741	1.8141	0.00049589	7.27167	19.2647	24.5877	24.6196	29.701	30.3459	30.2401		14	1	1	17.4	1.7	1.7	71.027	0	10.864	6585100000	44	3.84574	P17066	Heat shock 70 kDa protein 6	238
CNP	P09543	2.07678	0.000498165	2.00127	20.0603	18.9618	18.7178	21.2381	21.2789	21.2266		3	3	3	15.2	15.2	15.2	47.578	0	8.4182	20242000	8	3.89962	P09543	2,3-cyclic-nucleotide 3-phosphodiesterase	194
PCID2	Q5JVF3	2.33533	0.000502778	1.25916	19.2501	19.5354	19.1978	20.2346	20.6246	20.9016		3	3	3	10.3	10.3	10.3	46.029	0	10.125	14314000	9	3.93361	Q5JVF3	PCI domain-containing protein 2	630
NEFL	P07196	2.03171	0.000505116	2.41932	19.261	18.109	19.8253	21.6792	21.3615	21.4126		5	4	4	9.9	8.3	8.3	61.516	0	10.877	38964000	13	3.93673	P07196	Neurofilament light polypeptide	177
RPL7	P18124	2.29253	0.000512264	1.36484	21.4658	21.836	22.2448	23.307	23.019	23.3151		9	9	9	31	31	31	29.225	0	21.032	192840000	28	3.95434	P18124	60S ribosomal protein L7	244
RPS27L	Q71UM5	2.72451	0.000514692	0.873197	22.3017	22.3853	22.3364	23.2555	23.3939	22.9936		5	2	2	41.7	15.5	15.5	9.4771	0	10.556	171360000	27	3.97191	Q71UM5	40S ribosomal protein S27-like	667
HDAC2	Q92769	2.01896	0.000532353	3.01981	18.2425	20.4167	18.8633	22.2249	22.1182	22.2389		4	4	2	10.7	10.7	5.7	55.364	0	9.187	64039000	22	4.03878	Q92769	Histone deacetylase 2	729
CTSB	P07858	2.16535	0.000534975	1.909	19.2787	19.7909	20.2333	21.1922	21.8137	22.024		2	2	2	8.6	8.6	8.6	37.821	0.0014124	4.5753	41866000	8	4.04406	P07858	Cathepsin B;Cathepsin B light chain;Cathepsin B heavy chain	183
AKAP12	Q02952	2.18007	0.000537624	1.84577	18.2029	19.2227	19.3074	20.7957	20.6937	20.7809		7	7	7	7.6	7.6	7.6	191.48	0	36.398	36725000	17	4.04492	Q02952	A-kinase anchor protein 12	507
RANGAP1	P46060	2.09341	0.000545729	2.6455	18.552	18.0702	19.874	21.5151	21.4098	21.5078		5	5	5	10.7	10.7	10.7	63.541	0	11.444	32083000	10	4.1317	P46060	Ran GTPase-activating protein 1	355
DDX17	Q92841	2.1948	0.000551269	2.10074	19.3897	18.0645	18.8494	21.056	20.8925	20.6574		4	3	2	6.6	5.1	3.7	80.272	0	5.8317	26424000	5	4.18722	Q92841	Probable ATP-dependent RNA helicase DDX17	730
PPP2R1A	P30153;P30154	2.13965	0.000554082	2.61253	18.8848	18.2151	19.988	21.5997	21.6269	21.6988		4	4	4	10.2	10.2	10.2	65.308	0	11.517	39560000	14	4.22933	P30153	Serine/threonine-protein phosphatase 2A 65 kDa regulatory subunit A alpha isoform	295
MAP7D2	Q96T17	2.17829	0.000556923	2.34755	18.5	18.3939	19.6405	21.5442	20.7996	21.2333		3	3	3	7.1	7.1	7.1	81.964	0	13.122	18820000	8	4.23969	Q96T17	MAP7 domain-containing protein 2	762
MAGED2	Q9UNF1;Q12816	1.65687	0.00076955	1.96332	19.4387	18.5875	20.4476	21.4362	21.5487	21.3788		9	8	8	23.9	21.9	21.9	64.953	0	22.847	70407000	22	3.06809	Q9UNF1	Melanoma-associated antigen D2	900
SSBP1	Q04837	1.60299	0.000772222	2.49845	20.9796	20.9385	18.8426	22.9154	22.8014	22.5393		4	4	4	37.8	37.8	37.8	17.259	0	54.875	108410000	28	3.06822	Q04837	Single-stranded DNA-binding protein, mitochondrial	510
RPL3	P39023	2.15093	0.000780351	0.793856	21.4522	21.5485	21.8117	22.6217	22.3176	22.2546		8	8	8	21.8	21.8	21.8	46.108	0	18.244	210360000	35	3.09896	P39023	60S ribosomal protein L3	331
FARSA	Q9Y285	1.64732	0.000791459	2.57873	20.503	19.8613	18.1592	21.8029	22.1819	22.2748		4	4	4	11.6	11.6	11.6	57.563	0	71.725	68355000	24	3.16787	Q9Y285	Phenylalanine--tRNA ligase alpha subunit	914
PBDC1	Q9BVG4	1.73354	0.000797133	1.84514	19.0634	19.3668	20.5738	21.42	21.3406	21.7789		3	3	3	16.3	16.3	16.3	26.056	0	19.054	47272000	15	3.17806	Q9BVG4	Protein PBDC1	797
ATP5B	P06576	1.74605	0.0008	1.79107	19.4748	20.5942	19.0617	21.6301	21.4551	21.4187		4	4	4	11.3	11.3	11.3	56.559	0	7.8082	47875000	10	3.18451	P06576	ATP synthase subunit beta, mitochondrial	170
PSMC1	P62191	1.73352	0.000802888	1.86934	19.2157	20.7739	20.2815	22.1018	22.1369	21.6404		3	3	3	10.2	10.2	10.2	49.184	0	6.6382	45016000	11	3.18513	P62191	26S protease regulatory subunit 4	431
TIMM8A	O60220	1.69289	0.000811679	2.22568	18.7734	19.817	20.7885	22.2181	22.068	21.7699		3	3	3	52.6	52.6	52.6	10.998	0	8.6649	43715000	14	3.19523	O60220	Mitochondrial import inner membrane translocase subunit Tim8 A	87
TTI1	O43156	1.85895	0.000814652	1.35829	18.8425	17.9255	18.8035	19.9287	20.0714	19.6463		2	2	2	3	3	3	122.07	0	5.3213	8436700	6	3.20059	O43156	TELO2-interacting protein 1 homolog	71
RPL13	P26373	2.00809	0.000817647	1.0604	21.7696	22.1178	22.3064	23.4391	23.0643	22.8716		6	6	6	28.9	28.9	28.9	24.261	0	42.522	178730000	43	3.22228	P26373	60S ribosomal protein L13	277
CCT6A	P40227;Q92526	1.66703	0.000820664	2.71191	18.8073	20.4452	21.334	22.9026	22.9504	22.8692		12	12	12	31.6	31.6	31.6	58.024	0	89.661	303870000	85	3.22698	P40227	T-complex protein 1 subunit zeta	333
PSMC2	P35998	1.70051	0.000826766	2.43138	20.3772	20.6187	18.5842	22.3417	22.4187	22.1139		7	7	7	21.5	21.5	21.5	48.633	0	28.366	65700000	24	3.24969	P35998	26S protease regulatory subunit 7	321
GEMIN4	P57678	1.72434	0.000842424	2.32515	17.973	19.8652	19.7237	21.5708	21.4489	21.5177		4	4	4	7.8	7.8	7.8	120.04	0	13.447	39981000	24	3.277	P57678	Gem-associated protein 4	413
TMLHE	Q9NVH6	1.82139	0.000845627	1.68865	18.9195	17.7772	19.0039	20.4746	20.0555	20.2364		1	1	1	3.8	3.8	3.8	49.517	0.0014144	4.5982	11544000	6	3.28663	Q9NVH6	Trimethyllysine dioxygenase, mitochondrial	849
NT5DC2	Q9H857	1.7778	0.000848855	1.99189	20.3136	18.9626	18.8106	21.5969	21.0587	21.4068		8	8	8	21	21	21	60.718	0	19.851	61816000	31	3.30316	Q9H857	5-nucleotidase domain-containing protein 2	821
PRKDC	P78527	1.83559	0.00086537	1.83866	18.9087	20.1151	18.6762	21.0527	21.0641	21.0992		12	12	12	3.9	3.9	3.9	469.08	0	21.402	64474000	23	3.3664	P78527	DNA-dependent protein kinase catalytic subunit	484
RPL8	P62917	2.11664	0.000872157	1.06115	21.8979	22.0491	22.4769	23.3671	23.2819	22.9583		4	4	4	19.1	19.1	19.1	28.024	0	46.018	145880000	27	3.38531	P62917	60S ribosomal protein L8	464
SMG7	Q92540	1.91686	0.000875591	1.64659	18.8464	17.6543	18.5309	20.1519	20.0764	19.743		2	2	2	1.8	1.8	1.8	127.28	0	4.6953	8981100	8	3.44406	Q92540	Protein SMG7	724
PRKAR1A	P10644	1.81335	0.000879051	2.27646	19.934	18.1721	18.6806	21.6031	20.9521	21.061		5	5	5	17.1	17.1	17.1	42.981	0	21.582	54574000	18	3.44434	P10644	cAMP-dependent protein kinase type I-alpha regulatory subunit;cAMP-dependent protein kinase type I-alpha regulatory subunit, N-terminally processed	210
CDK9	P50750	2.14715	0.0008896	1.09637	21.0702	21.0965	20.8658	22.4245	22.1694	21.7277		5	5	4	15.6	15.6	13.4	42.777	0	11.289	56866000	17	3.46723	P50750	Cyclin-dependent kinase 9	377
MYCBP2	O75592	2.01558	0.000915226	1.50469	19.6438	18.8569	18.5958	20.5169	20.4204	20.6732		8	8	8	2.3	2.3	2.3	513.63	0	23.304	75572000	15	3.55336	O75592	E3 ubiquitin-protein ligase MYCBP2	112
NUP155	O75694	1.4975	0.0010707	2.26453	19.2137	21.0136	20.972	22.4204	23.394	22.1784		16	16	16	19.1	19.1	19.1	155.2	0	82.584	257330000	78	2.83111	O75694	Nuclear pore complex protein Nup155	115
RANBP2	P49792;P0DJD0;P0DJD1;Q99666;O14715	1.57373	0.00109511	1.85784	17.8417	18.1782	19.516	20.7023	20.3301	20.0771		6	6	3	3	3	2	358.2	0	15.229	17776000	16	2.89106	P49792	E3 SUMO-protein ligase RanBP2	374
SALL2	Q9Y467	1.65051	0.00110592	1.49149	19.6547	18.9019	18.4929	20.2949	20.2568	20.9722		2	2	2	3.5	3.5	3.5	105.31	0	5.2405	11913000	8	2.91286	Q9Y467	Sal-like protein 2	932
MARCKS	P29966	1.58581	0.00111694	1.99111	18.2256	19.7606	19.9697	21.6208	21.0229	21.2856		4	4	4	23.2	23.2	23.2	31.554	0	21.55	35609000	11	2.9436	P29966	Myristoylated alanine-rich C-kinase substrate	291
PIK3C2A	O00443	1.61339	0.00112067	1.80522	19.8927	19.1878	18.1846	20.6454	20.9539	21.0815		5	5	5	3.6	3.6	3.6	190.68	0	8.1174	35277000	11	2.94861	O00443	Phosphatidylinositol 4-phosphate 3-kinase C2 domain-containing subunit alpha	45
PPP1CC;PPP1CB;PPP1CA	P36873;P62140;P62136	1.70719	0.00113199	1.45744	19.4377	19.303	18.2626	20.4667	20.6417	20.2672		4	4	4	12.4	12.4	12.4	36.983	0	9.0531	21578000	18	2.99445	P36873;P62140;P62136	Serine/threonine-protein phosphatase PP1-gamma catalytic subunit;Serine/threonine-protein phosphatase PP1-beta catalytic subunit;Serine/threonine-protein phosphatase PP1-alpha catalytic subunit	325
NTPCR	Q9BSD7	2.07642	0.00113966	0.811181	20.6701	21.0683	21.1051	21.9219	21.5995	21.7557		5	5	5	39.5	39.5	39.5	20.713	0	10.351	61626000	16	3.0322	Q9BSD7	Cancer-related nucleoside-triphosphatase	785
GID8	Q9NWU2	1.4668	0.00139562	2.22815	18.8551	18.8572	20.3853	20.8553	21.4143	22.5124		3	3	3	23.7	23.7	23.7	26.748	0	21.629	35890000	16	2.76866	Q9NWU2	Glucose-induced degradation protein 8 homolog	857
PI4KA	P42356;A4QPH2	1.48769	0.0014044	2.07552	18.3158	20.0101	17.9034	20.7735	20.9101	20.7722		6	6	6	3.7	3.7	3.7	236.83	0	12.699	27850000	14	2.78143	P42356	Phosphatidylinositol 4-kinase alpha	346
RPL6	Q02878	1.93464	0.00141778	0.781947	21.5056	21.524	21.8858	22.6638	22.235	22.3624		7	7	7	28.8	28.8	28.8	32.728	0	50.196	172640000	57	2.81867	Q02878	60S ribosomal protein L6	506
IPO7	O95373	1.48066	0.0016756	1.63766	20.1373	18.478	19.2577	20.9502	21.2322	20.6037		4	4	4	5.6	5.6	5.6	119.52	0	8.1984	23172000	10	2.67333	O95373	Importin-7	132
MAP1B	P46821	1.52339	0.00168576	1.44802	18.2306	19.1482	19.7234	20.5705	20.3654	20.5105		8	8	8	5.7	5.7	5.7	270.63	0	30.95	34311000	28	2.68678	P46821	Microtubule-associated protein 1B;MAP1B heavy chain;MAP1 light chain LC1	363
HPS6	Q86YV9	1.50053	0.00170644	1.67546	18.3053	19.9347	19.1601	20.6387	21.2326	20.5552		3	3	3	6.6	6.6	6.6	82.974	0	6.9319	18909000	7	2.71709	Q86YV9	Hermansky-Pudlak syndrome 6 protein	687
PRPF19	Q9UMS4	2.21442	0.00171698	0.56677	22.2123	22.1907	21.9036	22.6385	22.6212	22.7472		10	10	10	35.3	35.3	35.3	55.18	0	25.698	283520000	42	2.73778	Q9UMS4	Pre-mRNA-processing factor 19	899
MATR3	P43243	1.97298	0.00172229	0.702765	20.8466	20.5133	20.7445	21.3061	21.2634	21.6432		7	7	7	14.2	14.2	14.2	94.622	0	23.756	59367000	21	2.75153	P43243	Matrin-3	350
FASN	P49327	1.30254	0.00188669	2.138	18.068	19.0949	20.6918	21.2944	21.3691	21.6052		8	8	8	5.3	5.3	5.3	273.42	0	21.006	36764000	23	2.46	P49327	Fatty acid synthase;[Acyl-carrier-protein] S-acetyltransferase;[Acyl-carrier-protein] S-malonyltransferase;3-oxoacyl-[acyl-carrier-protein] synthase;3-oxoacyl-[acyl-carrier-protein] reductase;3-hydroxyacyl-[acyl-carrier-protein] dehydratase;Enoyl-[acyl-carrier-protein] reductase;Oleoyl-[acyl-carrier-protein] hydrolase	369
PTBP1	P26599;O95758	2.16058	0.00189205	0.477786	20.7764	20.9301	20.8459	21.4902	21.2732	21.2223		4	4	4	12.2	12.2	12.2	57.221	0	14.117	49042000	23	2.47039	P26599	Polypyrimidine tract-binding protein 1	279
RPL13A	P40429;Q6NVV1	1.61388	0.00190286	0.854387	21.63	21.707	21.9829	22.7139	22.9536	22.2155		3	3	3	16.3	16.3	16.3	23.577	0	11.766	79753000	23	2.4957	P40429	60S ribosomal protein L13a	334
CACYBP	Q9HB71	1.52432	0.0027688	0.897004	20.2116	19.5439	20.4044	20.9697	21.0723	20.8089		3	3	3	19.7	19.7	19.7	26.21	0.0013908	4.4287	22343000	4	2.4131	Q9HB71	Calcyclin-binding protein	829
RPL19	P84098	1.46704	0.00364231	0.934782	21.6229	21.46	21.8405	23.0367	22.0877	22.6034		2	2	2	13.3	13.3	13.3	23.466	0	27.15	89648000	10	2.36281	P84098	60S ribosomal protein L19	488
RPS18	P62269	1.4674	0.00365234	0.939931	20.9469	21.0845	21.8803	22.3568	22.2248	22.1498		6	6	6	30.9	30.9	30.9	17.718	0	18.416	124360000	34	2.36657	P62269	40S ribosomal protein S18	438
DDX5	P17844	1.2838	0.00381489	1.3857	19.0997	18.9351	20.1413	20.5137	21.4468	20.3726		4	2	2	8.5	5	5	69.147	0	5.7311	22354000	8	2.28611	P17844	Probable ATP-dependent RNA helicase DDX5	241
RPL7A	P62424	1.38439	0.00385591	1.0417	21.9093	21.7608	22.7263	23.5314	23.0552	22.9349		8	8	8	29.7	29.7	29.7	29.995	0	56.125	202330000	39	2.30925	P62424	60S ribosomal protein L7a	447
ALG13	Q9NP73	1.46615	0.00389783	0.909809	19.5953	19.6049	19.6261	20.8783	19.9496	20.7278		4	4	4	3.8	3.8	3.8	126.05	0	8.3983	22808000	11	2.34536	Q9NP73	Putative bifunctional UDP-N-acetylglucosamine transferase and deubiquitinase ALG13	835
FANCD2	Q9BXW9	1.37473	0.00390845	1.16	19.7377	18.7255	19.1472	20.7567	20.4686	19.8651		3	3	3	2.8	2.8	2.8	164.13	0	6.9595	11728000	11	2.34845	Q9BXW9	Fanconi anemia group D2 protein	802
RPS26;RPS26P11	P62854;Q5JNZ5	1.35662	0.00433055	0.912523	22.0382	22.0781	22.2807	23.6541	22.7067	22.7737		2	2	2	20.9	20.9	20.9	13.015	0	8.1671	107240000	14	2.20228	P62854;Q5JNZ5	40S ribosomal protein S26;Putative 40S ribosomal protein S26-like 1	456
RPL35	P42766	1.76341	0.00434188	0.504505	22.2402	22.3732	22.5412	22.9602	23.0061	22.7018		2	2	2	18.7	18.7	18.7	14.551	0	7.2286	99636000	13	2.20609	P42766	60S ribosomal protein L35	349
RPS27	P42677	1.67005	0.00486134	0.521111	25.9518	25.82	25.5683	26.1434	26.442	26.318		6	6	3	41.7	41.7	15.5	9.461	0	27.107	1759100000	110	2.15368	P42677	40S ribosomal protein S27	347
RPS13	P62277	1.54821	0.00536539	0.572374	21.2337	21.5135	21.2205	22.0894	21.9746	21.6208		3	3	3	24.5	24.5	24.5	17.222	0	11.487	74048000	23	2.11723	P62277	40S ribosomal protein S13	439
RPL14	P50914	1.39966	0.00537908	0.726862	22.2613	22.3135	22.7028	23.544	22.9046	23.0095		3	3	3	16.3	16.3	16.3	23.432	0	20.276	141490000	27	2.12482	P50914	60S ribosomal protein L14	379
CDC37	Q16543	1.335	0.00604615	0.725434	20.4495	20.8855	20.792	21.2002	21.2351	21.8679		3	3	3	10.8	10.8	10.8	44.468	0	5.8607	40219000	9	2.04787	Q16543	Hsp90 co-chaperone Cdc37;Hsp90 co-chaperone Cdc37, N-terminally processed	601
HSPE1	P61604	1.35512	0.00610677	0.70848	21.4436	21.8472	21.8991	22.8115	22.1399	22.3639		4	4	4	45.1	45.1	45.1	10.932	0	11.058	127390000	15	2.05742	P61604	10 kDa heat shock protein, mitochondrial	426
HACD3	Q9P035	1.00675	0.0062357	2.22802	20.9163	17.7182	20.656	21.857	21.8003	22.3171		2	2	2	8	8	8	43.159	0	14.21	40876000	16	1.9572	Q9P035	Very-long-chain (3R)-3-hydroxyacyl-CoA dehydratase 3	875
PSMB5	P28074	1.15615	0.00626634	1.01754	19.8563	19.8888	18.7531	20.8735	20.3145	20.3628		2	2	2	9.5	9.5	9.5	28.48	0	5.1968	20862000	9	1.98012	P28074	Proteasome subunit beta type-5	288
RPL21	P46778	1.04782	0.00628177	1.79974	21.9882	22.5296	19.9456	23.6164	23.2463	22.9999		1	1	1	9.4	9.4	9.4	18.565	0	8.9469	79411000	22	1.98445	P46778	60S ribosomal protein L21	358
RPLP1	P05386	1.8083	0.00649244	0.375671	24.7707	24.7721	24.5066	25.0347	25.0253	25.1164		3	3	3	74.6	74.6	74.6	11.514	0	94.238	521690000	84	1.9476	P05386	60S acidic ribosomal protein P1	163
PSMC4	P43686	1.01156	0.00696932	1.66121	17.9069	20.2987	20.1193	21.0885	21.0261	21.1941		6	6	6	22.7	22.7	22.7	47.366	0	15.567	38276000	25	1.90797	P43686	26S protease regulatory subunit 6B	351
RPL15	P61313	1.05764	0.00775735	1.14425	20.9843	21.301	22.1463	21.9059	22.8047	23.1538		5	5	5	28.4	28.4	28.4	24.146	0	12.81	127440000	28	1.88081	P61313	60S ribosomal protein L15	424
VPS18	Q9P253	0.960023	0.010761	1.29081	19.9242	17.8501	18.7318	19.8079	20.1135	20.457		4	4	4	7	7	7	110.18	0	7.3721	13966000	6	1.76934	Q9P253	Vacuolar protein sorting-associated protein 18 homolog	877
P4HB	P07237	0.996768	0.0108121	1.0692	19.004	20.0815	20.5198	21.2517	20.5033	21.0579		6	6	6	18.3	18.3	18.3	57.116	0	19.375	42333000	23	1.77285	P07237	Protein disulfide-isomerase	178
PINX1	Q96BK5	0.922773	0.0150014	0.955269	19.1777	20.5695	19.088	20.5767	20.6702	20.4541		2	2	2	10.7	10.7	10.7	37.034	0	5.9645	24528000	16	1.63674	Q96BK5	PIN2/TERF1-interacting telomerase inhibitor 1	738
RPL32	P62910	0.846155	0.0152216	1.58768	18.7076	21.3106	21.296	22.1287	22.1278	21.8208		2	2	2	17	17	17	15.86	0	4.9729	54481000	12	1.63461	P62910	60S ribosomal protein L32	462
YWHAB	P31946	0.848267	0.0169032	1.31976	19.4873	17.395	19.5279	20.4447	19.9904	19.9345		3	2	2	14.6	10.6	10.6	28.082	0.0093567	2.9168	9120000	2	1.60438	P31946	14-3-3 protein beta/alpha;14-3-3 protein beta/alpha, N-terminally processed	303
RPS8	P62241	1.03579	0.0180897	0.553907	21.9795	22.3187	22.737	23.1347	22.7216	22.8406		7	7	7	42.3	42.3	42.3	24.205	0	28.769	239020000	47	1.5774	P62241	40S ribosomal protein S8	433
EEF2	P13639	0.920302	0.0193078	0.737361	21.6382	21.7548	22.8034	22.8907	22.7075	22.8103		19	18	18	33.8	32.6	32.6	95.337	0	58.666	370990000	84	1.55477	P13639	Elongation factor 2	222
RPL23A	P62750	1.21572	0.0215434	0.369992	23.127	23	23.4312	23.502	23.4828	23.6834		3	3	3	16	16	16	17.695	0	7.4361	129470000	19	1.5226	P62750	60S ribosomal protein L23a	450
EIF3I	Q13347	1.04081	0.0239858	0.458157	20.672	20.9496	21.1326	21.69	21.2446	21.1941		5	5	5	29.2	29.2	29.2	36.501	0	17.619	47223000	10	1.49352	Q13347	Eukaryotic translation initiation factor 3 subunit I	542
RPS4X	P62701;P22090;Q8TD47	1.26964	0.0266211	0.317715	22.2104	22.1931	22.5315	22.5576	22.6311	22.6994		7	7	7	26.6	26.6	26.6	29.597	0	27.316	155120000	45	1.46142	P62701	40S ribosomal protein S4, X isoform	449
KPNB1	Q14974	0.72984	0.0274908	1.61655	17.7439	20.687	20.8025	21.2056	21.6925	21.1848		7	7	7	11.1	11.1	11.1	97.169	0	16.687	80056000	26	1.45049	Q14974	Importin subunit beta-1	571
RPL31	P62899	1.15516	0.0275525	0.355202	22.5802	22.9887	22.932	23.2757	23.2353	23.0554		4	4	4	32.8	32.8	32.8	14.463	0	13.352	137610000	20	1.45217	P62899	60S ribosomal protein L31	460
RPL10;RPL10L	P27635;Q96L21	1.08412	0.0279219	0.386417	21.6309	21.8727	21.6301	22.0675	21.8598	22.3657		4	4	4	28.5	28.5	28.5	24.604	0	19.901	87907000	30	1.44418	P27635;Q96L21	60S ribosomal protein L10;60S ribosomal protein L10-like	282
GLUD1;GLUD2	P00367;P49448	0.691362	0.0359098	1.49573	21.7176	18.8679	21.8744	22.5057	22.3622	22.0792		5	5	5	12.4	12.4	12.4	61.397	0	11.342	109100000	16	1.37844	P00367;P49448	Glutamate dehydrogenase 1, mitochondrial;Glutamate dehydrogenase 2, mitochondrial	141
TAB1	Q15750	0.683775	0.0399148	1.30817	20.8232	18.1196	20.6137	21.0538	21.2184	21.2088		3	3	3	8.5	8.5	8.5	54.643	0	4.82	38865000	9	1.34858	Q15750	TGF-beta-activated kinase 1 and MAP3K7-binding protein 1	596
YBX1	P67809;Q9Y2T7	0.840347	0.0499923	0.450572	21.3479	21.6828	21.9235	22.2345	22.334	21.7374		7	7	5	47.2	47.2	37.3	35.924	0	85.678	120630000	55	1.29164	P67809	Nuclease-sensitive element-binding protein 1	474
MYO9A	B2RTY4	0.724929	0.0503646	0.6881	19.5701	19.1911	20.5791	20.6132	20.5848	20.2066		4	4	4	2.1	2.1	2.1	292.7	0	6.4383	19012000	8	1.28751	B2RTY4	Unconventional myosin-IXa	4
RPLP2	P05387	1.31164	0.052932	0.233308	25.3212	25.328	25.1185	25.5385	25.5341	25.3951		7	7	7	80.9	80.9	80.9	11.665	0	323.31	1676200000	164	1.27273	P05387	60S acidic ribosomal protein P2	164
	P0DP25;P0DP24;P0DP23	0.586465	0.0649978	1.86001	18.7596	23.0341	22.8657	23.4806	23.764	22.9948		4	4	4	30.9	30.9	30.9	16.837	0	9.1126	170670000	10	1.22728	P0DP25;P0DP24;P0DP23		204
DSP	P15924	0.52909	0.115472	0.892582	20.2891	18.4669	20.9449	20.884	20.7325	20.7621		12	12	12	5.7	5.7	5.7	331.77	0	27.267	55928000	36	1.05916	P15924	Desmoplakin	236
HNRNPH1	P31943;P55795	1.11782	0.115698	0.190953	23.2667	23.4339	23.3851	23.453	23.6698	23.5358		9	9	7	32.5	32.5	26.5	49.229	0	215.13	606130000	124	1.05888	P31943	Heterogeneous nuclear ribonucleoprotein H;Heterogeneous nuclear ribonucleoprotein H, N-terminally processed	301
RBM15	Q96T37	0.568723	0.142175	0.487939	20.12	19.4288	20.5734	20.8998	20.3711	20.315		3	3	3	4.4	4.4	4.4	107.19	0	7.8969	27809000	19	1.01359	Q96T37	Putative RNA-binding protein 15	763
YWHAE	P62258	0.663213	0.157706	0.301392	21.7772	21.8677	22.3986	22.4486	22.286	22.213		10	10	9	46.3	46.3	42.4	29.174	0	36.393	187630000	67	0.985147	P62258	14-3-3 protein epsilon	436
PSMA5	P28066	0.441639	0.171092	1.46516	23.7883	19.6795	23.5264	24.6114	23.9323	22.8459		4	4	4	22.4	22.4	22.4	26.411	0	7.2782	172130000	6	0.961306	P28066	Proteasome subunit alpha type-5	286
RPS12	P25398	0.735594	0.22861	0.193597	23.435	23.5509	23.3333	23.5413	23.5198	23.8389		6	6	6	62.9	62.9	62.9	14.515	0	26.427	276820000	56	0.877424	P25398	40S ribosomal protein S12	270
IPO8	O15397	0.399814	0.238321	1.07467	20.4878	21.3524	17.6042	20.7271	20.8706	21.0707		3	3	3	3.6	3.6	3.6	119.94	0	8.7234	28062000	14	0.868414	O15397	Importin-8	69
EIF3E	P60228	0.385383	0.299758	0.59351	18.8865	20.6739	20.9028	20.9765	20.6877	20.5796		3	3	3	7.4	7.4	7.4	52.22	0	5.7426	28805000	11	0.793143	P60228	Eukaryotic translation initiation factor 3 subunit E	416
LDHA	P00338	0.356797	0.356291	0.508092	21.5095	21.369	23.0104	22.773	22.7179	21.9222		8	8	7	29.5	29.5	25.9	36.688	0	19.254	121250000	31	0.733322	P00338	L-lactate dehydrogenase A chain	140
HIST1H2AJ;HIST1H2AH;H2AFJ;HIST2H2AC;HIST1H2AC;HIST3H2A;HIST2H2AA3;HIST1H2AD;HIST1H2AG;HIST1H2AB;H2AFV;H2AFZ;HIST2H2AB;HIST1H2AA;H2AFX	Q99878;Q96KK5;Q9BTM1;Q16777;Q93077;Q7L7L0;Q6FI13;P20671;P0C0S8;P04908;Q71UI9;P0C0S5;Q8IUE6;Q96QV6;P16104	0.359618	0.396728	0.359554	21.6059	22.1529	21.9052	21.7297	23.0013	22.0117		2	2	2	21.9	21.9	21.9	13.936	0	42.035	84759000	30	0.695836	Q99878;Q96KK5;Q9BTM1;Q16777;Q93077;Q7L7L0;Q6FI13;P20671;P0C0S8;P04908;Q71UI9;P0C0S5;Q8IUE6;Q96QV6;P16104	Histone H2A type 1-J;Histone H2A type 1-H;Histone H2A.J;Histone H2A type 2-C;Histone H2A type 1-C;Histone H2A type 3;Histone H2A type 2-A;Histone H2A type 1-D;Histone H2A type 1;Histone H2A type 1-B/E;Histone H2A.V;Histone H2A.Z;Histone H2A type 2-B;Histone H2A type 1-A;Histone H2AX	156
HIST1H2BL;HIST1H2BM;HIST1H2BN;HIST1H2BH;HIST3H2BB;HIST2H2BF;HIST2H2BE;HIST1H2BC;HIST1H2BD;H2BFS;HIST1H2BB;HIST1H2BO;HIST1H2BJ;HIST1H2BK;HIST1H2BA	Q99880;Q99879;Q99877;Q93079;Q8N257;Q5QNW6;Q16778;P62807;P58876;P57053;P33778;P23527;P06899;O60814;Q96A08	0.35642	0.486902	0.235448	22.0891	22.1423	22.8443	22.4672	22.85	22.4648		3	3	3	27.8	27.8	27.8	13.952	0	7.1318	103550000	19	0.627895	Q99880;Q99879;Q99877;Q93079;Q8N257;Q5QNW6;Q16778;P62807;P58876;P57053;P33778;P23527;P06899;O60814;Q96A08	Histone H2B type 1-L;Histone H2B type 1-M;Histone H2B type 1-N;Histone H2B type 1-H;Histone H2B type 3-B;Histone H2B type 2-F;Histone H2B type 2-E;Histone H2B type 1-C/E/F/G/I;Histone H2B type 1-D;Histone H2B type F-S;Histone H2B type 1-B;Histone H2B type 1-O;Histone H2B type 1-J;Histone H2B type 1-K;Histone H2B type 1-A	94
RPS11	P62280	0.49066	0.549155	0.117785	22.8641	22.8101	22.9142	23.1288	23.0233	22.7897		7	7	7	44.3	44.3	44.3	18.431	0	12.902	256370000	29	0.575704	P62280	40S ribosomal protein S11	440
EPRS	P07814	0.777615	0.607563	0.0763245	21.4755	21.5397	21.5766	21.675	21.5802	21.5657		11	11	11	10	10	10	170.59	0	29.7	99081000	56	0.525499	P07814	Bifunctional glutamate/proline--tRNA ligase;Glutamate--tRNA ligase;Proline--tRNA ligase	182
IVNS1ABP	Q9Y6Y0	0.351284	0.626595	0.128009	21.8912	22.219	22.1513	22.1029	22.1	22.4426		5	5	5	11.1	11.1	11.1	71.729	0	15.548	89167000	28	0.50924	Q9Y6Y0	Influenza virus NS1A-binding protein	948
LRPPRC	P42704	0.268422	0.655256	0.174312	20.0475	20.457	20.0459	20.7987	20.1615	20.1132		5	5	5	4.3	4.3	4.3	157.9	0	10.541	28102000	13	0.484487	P42704	Leucine-rich PPR motif-containing protein, mitochondrial	348
HNRNPU	Q00839	0.294759	0.662051	0.137519	21.5919	21.8915	22.245	22.0659	22.0462	22.0288		6	6	6	12	12	12	90.583	0	23.567	108870000	20	0.475752	Q00839	Heterogeneous nuclear ribonucleoprotein U	499
CLASP2	O75122	0.302544	0.674471	0.123206	20.7083	20.847	20.6424	20.6977	20.7054	21.1643		4	4	4	4.6	4.6	4.6	141.06	0	13.752	50332000	21	0.46384	O75122	CLIP-associating protein 2	101
RPS16	P62249	0.375863	0.680763	0.0934912	22.5506	22.6819	22.6557	22.6929	22.5731	22.9027		4	4	4	27.4	27.4	27.4	16.445	0	10.276	120030000	39	0.457544	P62249	40S ribosomal protein S16	435
RPS3	P23396	0.333374	0.695248	0.0978298	22.6277	22.9871	22.8822	23.0197	22.9466	22.8242		11	11	11	56	56	56	26.688	0	35.13	421080000	82	0.442682	P23396	40S ribosomal protein S3	265
MTDH	Q86UE4	0.172415	0.707367	0.721005	23.9472	22.937	18.7799	22.5473	22.7456	22.5343		2	2	2	4.3	4.3	4.3	63.836	0	14.634	113190000	23	0.428494	Q86UE4	Protein LYRIC	683
RPL18	Q07020	0.167319	0.747049	0.260442	21.8469	23.0991	23.4105	23.694	22.9066	22.5373		3	3	3	19.7	19.7	19.7	21.634	0	17.866	137280000	14	0.37904	Q07020	60S ribosomal protein L18	514
BTF3	P20290	0.125116	0.813283	0.322348	22.3453	22.9006	19.8809	22.2905	21.7164	22.0869		3	3	3	36.9	36.9	36.9	22.168	0	16.083	73010000	16	0.309043	P20290	Transcription factor BTF3	251
PHGDH	O43175	0.188145	0.833183	0.0642077	20.7708	20.7146	20.8175	20.9685	20.9491	20.578		3	3	3	6.4	6.4	6.4	56.65	0	6.9778	34677000	12	0.278594	O43175	D-3-phosphoglycerate dehydrogenase	74
LSM8	O95777	0.107869	0.836868	0.305252	18.4374	21.2685	21.6212	20.804	21.0113	20.4275		2	2	2	27.1	27.1	27.1	10.403	0.001355	4.1115	31256000	14	0.272052	O95777	U6 snRNA-associated Sm-like protein LSm8	136
ILF2	Q12905	0.0812581	0.889607	0.179882	22.1943	19.5802	21.4615	21.2413	21.1403	21.3941		3	3	3	9	9	9	43.062	0	4.8455	38697000	5	0.203945	Q12905	Interleukin enhancer-binding factor 2	529
IGF2BP1	Q9NZI8;O00425;Q9Y6M1	0.107904	0.894842	0.0560099	21.7441	21.2568	21.3008	21.5833	21.2812	21.6053		7	7	7	16.6	16.6	16.6	63.48	0	18.89	101170000	26	0.194833	Q9NZI8	Insulin-like growth factor 2 mRNA-binding protein 1	869
PSMD4	P55036	0.11777	0.899213	0.0431131	22.1196	21.7891	21.6916	21.9691	21.898	21.8625		3	3	3	11.9	11.9	11.9	40.736	0	11.247	68285000	11	0.184839	P55036	26S proteasome non-ATPase regulatory subunit 4	400
YWHAZ	P63104;Q04917;P31947	0.0407804	0.952413	0.0447693	20.4321	20.7233	21.5192	21.3037	20.7282	20.7769		5	4	4	21.6	17.6	17.6	27.745	0	24.272	46592000	30	0.0945467	P63104	14-3-3 protein zeta/delta	467
DCD	P81605	0.0319652	0.959142	0.0567843	24.4889	25.4342	24.8829	24.512	26.0558	24.4086		4	4	4	35.5	35.5	35.5	11.284	0	61	1000300000	82	0.0812296	P81605	Dermcidin;Survival-promoting peptide;DCD-1	485
QARS	P47897	0.0388807	0.966518	0.0137126	21.65	21.9889	21.625	21.7321	21.8135	21.7594		7	7	7	11.1	11.1	11.1	87.798	0	110.83	95336000	38	0.0623955	P47897	Glutamine--tRNA ligase	365
MYCBP	Q99417	0.0167468	0.982296	0.0121435	23.996	24.2207	23.8532	23.607	24.2917	24.2075		5	5	5	58.3	58.3	58.3	11.967	0	24.321	384730000	69	0.0356486	Q99417	C-Myc-binding protein	765
RPL17	P18621	0.0198245	0.983705	0.00914828	22.7443	23.1232	22.919	23.1525	22.8493	22.8121		5	5	5	32.6	32.6	32.6	21.397	0	19.008	211510000	48	0.0360664	P18621	60S ribosomal protein L17	245
PCBP2;PCBP3	Q15366;P57721;P57723	0.00440346	0.997314	-0.00257556	22.7799	22.8566	22.7156	23.1514	22.6449	22.5481		7	4	4	25.5	14.8	14.8	38.58	0	20.537	133330000	35	-0.00883636	Q15366;P57721	Poly(rC)-binding protein 2;Poly(rC)-binding protein 3	589
NUMA1	Q14980	0.00194969	0.996521	-0.00409826	18.2428	19.5465	20.4497	19.888	19.2668	19.0718		3	3	3	1.8	1.8	1.8	238.26	0	5.5331	6141100	7	-0.00521276	Q14980	Nuclear mitotic apparatus protein 1	573
YWHAQ	P27348	0.00316201	0.995891	-0.00410334	20.6307	20.5576	21.629	21.3619	20.9334	20.5097		3	2	2	14.3	10.2	10.2	27.764	0	14.478	25540000	15	-0.0078275	P27348	14-3-3 protein theta	281
HNRNPA2B1	P22626	0.0295426	0.968106	-0.0220191	20.8748	21.1851	21.7198	21.3049	21.1544	21.2543		5	5	5	18.4	18.4	18.4	37.429	0	12.722	58367000	15	-0.0627827	P22626	Heterogeneous nuclear ribonucleoproteins A2/B1	261
RARS	P54136	0.0997385	0.908558	-0.0421263	21.485	21.4498	21.1509	21.3062	21.5138	21.1393		7	7	7	13	13	13	75.378	0	14.681	89396000	28	-0.16747	P54136	Arginine--tRNA ligase, cytoplasmic	398
LBR	Q14739	0.0830156	0.914518	-0.0457471	22.9213	23.409	22.9316	22.9847	23.2542	22.8857		6	6	6	10.9	10.9	10.9	70.702	0	13.747	162720000	23	-0.155093	Q14739	Lamin-B receptor	569
RPS14	P62263	0.102699	0.900484	-0.0537472	22.2405	22.2793	22.5074	22.6196	22.0654	22.1808		4	4	4	30.5	30.5	30.5	16.273	0	10.59	117760000	31	-0.186472	P62263	40S ribosomal protein S14	437
NME1	P15531	0.0802997	0.913104	-0.0552139	23.0379	23.0459	23.5476	23.4645	23.1412	22.8601		3	3	1	28.3	28.3	9.2	17.149	0	14.811	180950000	31	-0.161115	P15531	Nucleoside diphosphate kinase A	233
DHX9	Q08211	0.171893	0.825303	-0.0837091	21.4125	21.1165	20.812	21.1547	20.9682	20.967		11	11	11	11.9	11.9	11.9	140.96	0	26.488	75051000	52	-0.294501	Q08211	ATP-dependent RNA helicase A	519
SYNCRIP	O60506	0.348716	0.707877	-0.0879173	21.4299	21.7279	21.7558	21.5443	21.566	21.5395		6	6	4	13.5	13.5	9.8	69.602	0	17.091	56704000	27	-0.429663	O60506	Heterogeneous nuclear ribonucleoprotein Q	89
RPS10	P46783;Q9NQ39	0.184143	0.798449	-0.0988852	22.6216	22.8368	22.7917	22.5288	22.3934	23.0312		5	5	5	32.7	32.7	32.7	18.898	0	9.5472	95316000	13	-0.324445	P46783	40S ribosomal protein S10	362
LARS	Q9P2J5	0.241685	0.747208	-0.100139	22.2098	22.2114	21.8568	22.2066	21.822	21.9489		11	11	11	11.3	11.3	11.3	134.46	0	24.131	121680000	28	-0.380112	Q9P2J5	Leucine--tRNA ligase, cytoplasmic	879
RAN	P62826	0.14869	0.829042	-0.103303	21.7923	21.854	22.551	21.7954	21.9973	22.0947		5	5	5	26.4	26.4	26.4	24.423	0	10.94	64130000	16	-0.287976	P62826	GTP-binding nuclear protein Ran	452
PABPC1;PABPC3	P11940;Q9H361;Q4VXU2	0.556861	0.5075	-0.118736	22.3521	22.5244	22.2391	22.1749	22.2527	22.3318		11	11	7	23.6	23.6	13.2	70.67	0	38.211	237040000	43	-0.610397	P11940;Q9H361	Polyadenylate-binding protein 1;Polyadenylate-binding protein 3	216
RPLP0;RPLP0P6	P05388;Q8NHW5	0.769323	0.332685	-0.138447	23.9142	23.988	23.8369	23.7037	23.7046	23.9155		10	10	10	45.4	45.4	45.4	34.273	0	172.25	865730000	170	-0.757102	P05388;Q8NHW5	60S acidic ribosomal protein P0;60S acidic ribosomal protein P0-like	165
DDX3X;DDX3Y	O00571;O15523;Q9NQI0	0.779731	0.327737	-0.138518	21.3204	21.3154	21.1351	21.1316	21.0177	21.206		8	8	7	14.8	14.8	13.1	73.243	0	18.021	76908000	41	-0.761482	O00571;O15523	ATP-dependent RNA helicase DDX3X;ATP-dependent RNA helicase DDX3Y	50
LDHB	P07195;Q6ZMR3;P07864	0.090142	0.882867	-0.140546	20.9748	21.152	22.5263	21.9304	21.1557	21.1453		6	5	5	21.6	18	18	36.638	0	18.507	72620000	30	-0.214577	P07195	L-lactate dehydrogenase B chain	176
RPS19	P39019	0.330519	0.617312	-0.145618	22.9241	22.642	23.0114	22.9846	22.4982	22.6579		4	4	4	27.6	27.6	27.6	16.06	0	12.024	129960000	34	-0.517422	P39019	40S ribosomal protein S19	330
DARS	P14868	0.659724	0.33826	-0.155099	22.5864	22.5225	22.5362	22.4197	22.5599	22.2002		14	14	14	35.1	35.1	35.1	57.136	0	63.436	290950000	80	-0.751191	P14868	Aspartate--tRNA ligase, cytoplasmic	229
KARS	Q15046	0.41181	0.513726	-0.161158	22.064	22.1424	21.6289	21.714	21.8717	21.7661		6	6	6	10.2	10.2	10.2	68.047	0	15.021	95039000	31	-0.605134	Q15046	Lysine--tRNA ligase	577
EEF1B2	P24534	0.231377	0.704285	-0.16258	21.2063	22.095	21.8069	21.6844	21.3864	21.5497		3	3	3	16.4	16.4	16.4	24.763	0	7.7979	62496000	13	-0.432838	P24534	Elongation factor 1-beta	268
RPS3A	P61247	0.622694	0.290415	-0.191092	22.9038	22.9878	23.3149	22.9045	22.7673	22.9614		9	9	9	37.5	37.5	37.5	29.945	0	25.766	331890000	71	-0.802868	P61247	40S ribosomal protein S3a	423
HNRNPA1;HNRNPA1L2	P09651;Q32P51	0.436518	0.431443	-0.19354	22.2312	22.3458	22.7874	22.1211	22.2458	22.4169		4	4	4	14	14	14	38.746	0	40.848	102160000	33	-0.667354	P09651;Q32P51	Heterogeneous nuclear ribonucleoprotein A1;Heterogeneous nuclear ribonucleoprotein A1, N-terminally processed;Heterogeneous nuclear ribonucleoprotein A1-like 2	195
SERF2	P84101	0.210354	0.708167	-0.197209	22.3544	22.9377	23.1391	23.1181	22.1639	22.5577		4	4	4	33.9	33.9	33.9	6.8998	0	23.306	152240000	117	-0.42565	P84101	Small EDRK-rich factor 2	489
PCBP1	Q15365	0.452691	0.401935	-0.201098	23.8359	23.7017	23.295	23.5854	23.4079	23.2359		11	11	8	51.4	51.4	40.4	37.497	0	55.16	504460000	108	-0.690187	Q15365	Poly(rC)-binding protein 1	588
C1QBP	Q07021	0.443486	0.412287	-0.201253	24.4279	24.9756	24.5101	24.4068	24.29	24.613		5	5	5	31.6	31.6	31.6	31.362	0	139.35	532210000	129	-0.6824	Q07021	Complement component 1 Q subcomponent-binding protein, mitochondrial	515
RPL12	P30050	1.12806	0.093886	-0.21066	23.5459	23.5009	23.3298	23.3083	23.3044	23.132		6	6	6	54.5	54.5	54.5	17.818	0	111.98	482500000	85	-1.12158	P30050	60S ribosomal protein L12	293
FAM120A	Q9NZB2	0.191942	0.724244	-0.213605	20.4176	19.0286	19.6625	19.4542	19.7541	19.2595		2	2	2	3.1	3.1	3.1	121.89	0.0013569	4.153	7256600	6	-0.405728	Q9NZB2	Constitutive coactivator of PPAR-gamma-like protein 1	868
NCL	P19338	0.751147	0.184868	-0.218109	23.603	23.9873	24.008	23.6212	23.6898	23.633		24	24	24	33.5	33.5	33.5	76.613	0	174.22	1259500000	258	-0.934533	P19338	Nucleolin	247
IARS	P41252	0.787313	0.164279	-0.225776	22.2762	22.1379	21.9233	22.0092	21.9238	21.7272		16	16	16	17.4	17.4	17.4	144.5	0	41.677	284230000	66	-0.971766	P41252	Isoleucine--tRNA ligase, cytoplasmic	343
C11orf84	Q9BUA3	0.90111	0.111976	-0.238939	21.4084	21.4775	21.4238	20.963	21.3723	21.2576		5	5	5	24.1	24.1	24.1	41.036	0	10.397	49464000	22	-1.06815	Q9BUA3	Uncharacterized protein C11orf84	791
BUB3	O43684	0.493547	0.318049	-0.24227	21.4215	21.5204	21.0687	21.412	21.0101	20.8617		5	5	5	21.3	21.3	21.3	37.154	0	12.476	64204000	29	-0.771431	O43684	Mitotic checkpoint protein BUB3	82
HNRNPK	P61978	0.638919	0.212653	-0.245811	22.8818	23.1226	23.434	22.8682	23.0301	22.8026		12	12	12	38.9	38.9	38.9	50.976	0	136.19	362580000	98	-0.898531	P61978	Heterogeneous nuclear ribonucleoprotein K	428
CFL1;CFL2	P23528;Q9Y281	0.196613	0.707656	-0.25025	22.3293	23.0828	23.4791	23.3828	22.1771	22.5805		6	6	6	50.6	50.6	50.6	18.502	0	25.666	152870000	31	-0.424744	P23528;Q9Y281	Cofilin-1;Cofilin-2	266
RPL9	P32969	0.755974	0.153417	-0.25089	22.7227	23.1403	22.7311	22.6985	22.4852	22.6577		5	5	5	28.6	28.6	28.6	21.863	0	29.811	163630000	27	-0.99341	P32969	60S ribosomal protein L9	307
SNRPD1	P62314	0.638912	0.202533	-0.255448	23.7884	24.1431	24.3624	23.7075	23.9145	23.9055		3	3	3	37	37	37	13.281	0	22.113	264480000	69	-0.911089	P62314	Small nuclear ribonucleoprotein Sm D1	443
AIMP1	Q12904	1.1786	0.0504991	-0.263328	22.8073	22.6288	22.5594	22.5371	22.3891	22.2792		7	7	7	28.8	28.8	28.8	34.352	0	17.23	135800000	21	-1.28424	Q12904	Aminoacyl tRNA synthase complex-interacting multifunctional protein 1;Endothelial monocyte-activating polypeptide 2	528
ZNF706	Q9Y5V0	0.498096	0.288987	-0.273314	25.6418	26.3475	26.0488	25.9738	25.548	25.6964		3	3	3	39.5	39.5	39.5	8.4977	0	15.766	835600000	77	-0.804856	Q9Y5V0	Zinc finger protein 706	943
RPSA	P08865	0.426773	0.35635	-0.277063	21.8392	22.6148	22.6883	22.1805	22.136	21.9946		4	4	4	24.7	24.7	24.7	32.854	0	29.747	116470000	39	-0.734282	P08865	40S ribosomal protein SA	192
SRP9	P49458	0.781165	0.117316	-0.281047	22.3295	22.7061	22.2257	22.2838	22.0121	22.1222		3	3	3	36	36	36	10.112	0	7.3175	83191000	13	-1.05694	P49458	Signal recognition particle 9 kDa protein	372
SF3B6	Q9Y3B4	1.10229	0.0506263	-0.282414	21.5122	21.1729	21.5151	21.0477	21.1185	21.1868		4	4	4	38.4	38.4	38.4	14.585	0	8.607	55915000	16	-1.28094	Q9Y3B4	Splicing factor 3B subunit 6	926
HIST1H1C;HIST1H1D	P16403;P16402;P22492;Q02539	0.558808	0.230403	-0.287804	23.9399	23.8924	24.0373	23.9261	23.8584	23.2216		5	5	2	21.1	21.1	9.4	21.364	0	15.954	249370000	62	-0.876324	P16403;P16402	Histone H1.2;Histone H1.3	237
RPS17	P08708	2.17187	0.0085283	-0.291799	24.1721	24.1527	24.016	23.7966	23.878	23.7907		7	7	7	57	57	57	15.55	0	52.477	371190000	70	-1.86298	P08708	40S ribosomal protein S17	191
HNRNPL	P14866	1.06168	0.0528083	-0.291855	21.4447	21.7352	21.5089	21.2547	21.4423	21.1162		5	5	5	14.1	14.1	14.1	64.132	0	18.442	71970000	19	-1.27344	P14866	Heterogeneous nuclear ribonucleoprotein L	228
NUFIP2	Q7Z417	0.609051	0.184336	-0.301493	21.5298	21.286	21.4318	21.5252	20.8299	20.9881		2	2	2	4.3	4.3	4.3	76.12	0	6.1704	26621000	12	-0.936289	Q7Z417	Nuclear fragile X mental retardation-interacting protein 2	675
EEF1G	P26641	1.08366	0.0425057	-0.310766	22.2535	22.3246	22.5807	22.1494	22.1828	21.8943		4	4	4	10.8	10.8	10.8	50.118	0	37.1	124540000	44	-1.32343	P26641	Elongation factor 1-gamma	280
PRPF31	Q8WWY3	0.655441	0.153738	-0.316418	22.056	22.3755	21.6787	21.7919	21.5515	21.8176		8	8	8	23.6	23.6	23.6	55.455	0	15.961	97115000	22	-0.993579	Q8WWY3	U4/U6 small nuclear ribonucleoprotein Prp31	722
CWF19L2	Q2TBE0	1.67986	0.0108379	-0.340883	24.0094	23.7431	23.8272	23.4686	23.6155	23.473		16	16	16	20.9	20.9	20.9	103.79	0	90.355	607970000	124	-1.77341	Q2TBE0	CWF19-like protein 2	612
AGL	P35573	1.28285	0.020187	-0.351439	20.9925	20.7442	20.8524	20.6292	20.2991	20.6066		3	3	3	3.5	3.5	3.5	174.76	0	10.534	33228000	12	-1.53826	P35573	Glycogen debranching enzyme;4-alpha-glucanotransferase;Amylo-alpha-1,6-glucosidase	315
OTUD4	Q01804	0.932058	0.0526865	-0.353306	21.1443	21.369	21.4856	20.9733	21.2359	20.7297		4	4	4	6.4	6.4	6.4	124.04	0	15.538	53607000	28	-1.27456	Q01804	OTU domain-containing protein 4	502
AP3D1	O14617	0.876433	0.0649015	-0.35394	22.6252	22.458	22.17	22.3264	21.8966	21.9684		5	5	5	6.2	6.2	6.2	130.16	0	15.12	112940000	22	-1.22885	O14617	AP-3 complex subunit delta-1	54
CDK12;CDK5;CDK2;CDK4;CDK3;CDK6;CDK15;CDK14;CDK18;CDK16;CDK17;CDK13	Q9NYV4;Q00535;P24941;P11802;Q00526;Q00534;Q96Q40;O94921;Q07002;Q00536;Q00537;Q14004	0.75728	0.0893746	-0.362773	20.7651	20.3986	20.4813	20.4489	19.8161	20.2918		2	1	1	2	1.5	1.5	164.15	0.009324	2.9055	20351000	11	-1.13281	Q9NYV4;Q00535;P24941;P11802;Q00526;Q00534;Q96Q40;O94921;Q07002;Q00536;Q00537;Q14004	Cyclin-dependent kinase 12;Cyclin-dependent-like kinase 5;Cyclin-dependent kinase 2;Cyclin-dependent kinase 4;Cyclin-dependent kinase 3;Cyclin-dependent kinase 6;Cyclin-dependent kinase 15;Cyclin-dependent kinase 14;Cyclin-dependent kinase 18;Cyclin-dependent kinase 16;Cyclin-dependent kinase 17;Cyclin-dependent kinase 13	866
RPS20	P60866	1.4137	0.0134729	-0.374994	23.5258	23.4391	23.6463	23.2561	23.2833	22.9467		3	3	3	22.7	22.7	22.7	13.373	0	28.825	204360000	52	-1.67753	P60866	40S ribosomal protein S20	420
RPL5	P46777	1.56231	0.0100711	-0.383106	22.3164	22.368	22.2689	21.9713	21.73	22.1027		7	7	7	30.6	30.6	30.6	34.362	0	20.872	212640000	70	-1.80001	P46777	60S ribosomal protein L5	357
FIP1L1	Q6UN15	0.68573	0.104471	-0.389813	22.7984	22.9066	22.4568	22.7494	22.2403	22.0027		4	4	4	12.8	12.8	12.8	66.526	0	40.855	138620000	40	-1.08704	Q6UN15	Pre-mRNA 3-end-processing factor FIP1	660
CLTC	Q00610;P53675	1.4416	0.0117473	-0.390935	20.8685	21.061	20.8197	20.6663	20.3265	20.5835		6	6	6	4.7	4.7	4.7	191.61	0	17.283	42899000	16	-1.72939	Q00610	Clathrin heavy chain 1	497
OAT	P04181	1.12114	0.0239318	-0.398101	22.338	22.3384	21.8665	21.8744	21.7938	21.6805		9	9	9	30.1	30.1	30.1	48.534	0	26.703	187570000	76	-1.49108	P04181	Ornithine aminotransferase, mitochondrial;Ornithine aminotransferase, hepatic form;Ornithine aminotransferase, renal form	152
PTS	Q03393	1.14314	0.0210902	-0.413219	22.5531	22.8423	22.3114	22.278	22.1641	22.0251		4	4	4	24.8	24.8	24.8	16.386	0	10.828	109990000	26	-1.53047	Q03393	6-pyruvoyl tetrahydrobiopterin synthase	509
KCTD17	Q8N5Z5	1.134	0.0208889	-0.420786	23.7482	24.1471	23.7618	23.2727	23.4499	23.6722		8	8	8	57	57	57	35.67	0	103	433820000	110	-1.53288	Q8N5Z5	BTB/POZ domain-containing protein KCTD17	702
MED1	Q15648	0.701011	0.0893263	-0.432309	21.3048	21.8805	21.4737	21.3478	21.3403	20.6739		3	3	3	3.6	3.6	3.6	168.48	0	13.979	65473000	29	-1.13397	Q15648	Mediator of RNA polymerase II transcription subunit 1	595
RPS5	P46782	1.73718	0.0060915	-0.440512	23.0074	23.139	22.9913	22.6288	22.7735	22.414		5	5	5	30.9	30.9	30.9	22.876	0	92.858	143360000	34	-2.05421	P46782	40S ribosomal protein S5;40S ribosomal protein S5, N-terminally processed	361
EFTUD2	Q15029	1.11837	0.0200309	-0.442593	23.3298	23.4244	22.8741	22.8903	22.6284	22.7817		27	27	26	41.3	41.3	40.2	109.43	0	142.21	812560000	235	-1.54694	Q15029	116 kDa U5 small nuclear ribonucleoprotein component	576
HMGA2	P52926	1.19292	0.0161769	-0.445273	21.82	22.1854	21.6095	21.4676	21.3273	21.4841		3	3	3	33	33	33	11.832	0	39.276	45592000	39	-1.61648	P52926	High mobility group protein HMGI-C	393
EIF4B	P23588	0.723465	0.0802294	-0.453926	21.5159	21.7489	22.467	21.4687	21.4133	21.488		9	9	9	17.7	17.7	17.7	69.15	0	40.449	97983000	52	-1.1726	P23588	Eukaryotic translation initiation factor 4B	267
CPSF7	Q8N684	2.31586	0.00193043	-0.461173	23.4568	23.3077	23.538	23.022	22.8811	23.0159		12	12	12	34.8	34.8	34.8	52.049	0	191.39	641870000	146	-2.53928	Q8N684	Cleavage and polyadenylation specificity factor subunit 7	703
KCTD5	Q9NXV2	2.25245	0.00190831	-0.465156	26.0061	26.2442	26.0946	25.5509	25.6846	25.7139		14	14	13	82.9	82.9	73.9	26.092	0	323.31	2613100000	218	-2.50468	Q9NXV2	BTB/POZ domain-containing protein KCTD5	863
CHERP	Q8IWX8	1.5656	0.00625098	-0.470928	21.6643	21.5307	21.2822	21.0639	21.1361	20.8643		5	5	5	6.1	6.1	6.1	103.7	0	15.533	63654000	24	-1.97566	Q8IWX8	Calcium homeostasis endoplasmic reticulum protein	690
HMGN1	P05114	1.78448	0.0048739	-0.472052	25.2091	25.2585	25.1082	24.86	24.5027	24.7969		8	8	8	65	65	65	10.659	0	41.98	490270000	80	-2.15884	P05114	Non-histone chromosomal protein HMG-14	159
PIP	P12273	0.685856	0.0876317	-0.474236	21.1953	21.974	21.9248	21.1837	21.5686	20.9192		5	5	5	43.8	43.8	43.8	16.572	0	12.875	81681000	25	-1.14396	P12273	Prolactin-inducible protein	219
HNRNPUL1	Q9BUJ2	0.969555	0.0286009	-0.474558	21.7877	22.3163	21.6627	21.6564	21.275	21.4115		4	4	4	7.7	7.7	7.7	95.737	0	9.288	57728000	15	-1.44118	Q9BUJ2	Heterogeneous nuclear ribonucleoprotein U-like protein 1	793
SNRPF	P62306	1.98755	0.00388726	-0.477147	22.4899	22.6276	22.2863	22.0361	21.9265	22.0097		2	2	2	24.4	24.4	24.4	9.7251	0	22.837	79040000	33	-2.33327	P62306	Small nuclear ribonucleoprotein F	442
PPIL3	Q9H2H8	0.779026	0.0586861	-0.478296	23.3865	23.7993	22.9417	23.1121	22.9382	22.6424		5	5	5	41.6	41.6	41.6	18.154	0	33.041	180720000	33	-1.24866	Q9H2H8	Peptidyl-prolyl cis-trans isomerase-like 3	813
RPL10A	P62906	1.94778	0.00387676	-0.482683	23.5398	23.34	23.2324	22.9503	22.947	22.7668		6	6	6	26.7	26.7	26.7	24.831	0	21.877	266530000	33	-2.31441	P62906	60S ribosomal protein L10a	461
RBM39	Q14498;Q86U06	1.27209	0.011775	-0.48436	24.3264	24.4537	23.8697	23.6892	23.7502	23.7573		15	15	15	41.1	41.1	41.1	59.379	0	251.43	811190000	180	-1.73842	Q14498	RNA-binding protein 39	563
CRIPT	Q9P021	1.49114	0.00674842	-0.48964	25.9258	26.1127	25.7473	25.2855	25.3804	25.6511		3	3	3	28.7	28.7	28.7	11.216	0	62.171	1353100000	100	-1.9426	Q9P021	Cysteine-rich PDZ-binding protein	872
SF3B3	Q15393	1.77591	0.00431927	-0.493883	23.4581	23.4985	23.2659	22.9507	22.721	23.0691		22	22	22	26	26	26	135.58	0	66	524900000	107	-2.19614	Q15393	Splicing factor 3B subunit 3	591
SMU1	Q2TAY7	1.62636	0.00612211	-0.494466	21.4781	21.6885	21.5315	21.3101	20.8947	21.0098		9	9	9	18.9	18.9	18.9	57.543	0	19.519	80994000	42	-2.06895	Q2TAY7	WD40 repeat-containing protein SMU1;WD40 repeat-containing protein SMU1, N-terminally processed	611
NPM1	P06748	2.60142	0.00111325	-0.52094	25.1981	25.3654	25.1244	24.7284	24.6505	24.7461		8	8	8	46.6	46.6	46.6	32.575	0	161.73	832460000	157	-2.94129	P06748	Nucleophosmin	173
RBBP6	Q7Z6E9	1.92759	0.00336316	-0.522987	22.3881	22.2166	22.5378	21.9285	21.9367	21.7082		4	4	4	2.2	2.2	2.2	201.56	0	7.2002	76400000	10	-2.38562	Q7Z6E9	E3 ubiquitin-protein ligase RBBP6	678
GTF2F1	P35269	3.42284	0.00044876	-0.525315	22.1924	22.1349	22.0311	21.601	21.5954	21.586		7	7	7	12.4	12.4	12.4	58.24	0	28.584	130740000	66	-3.56334	P35269	General transcription factor IIF subunit 1	313
COPRS	Q9NQ92	1.80337	0.00380477	-0.527925	22.8507	23.2996	23.0663	22.5818	22.5266	22.5245		4	4	4	27.7	27.7	27.7	20.066	0	49.55	132510000	50	-2.28558	Q9NQ92	Coordinator of PRMT5 and differentiation stimulator	840
SF3B2	Q13435	1.59467	0.00533823	-0.532799	23.2013	23.3791	22.9354	22.6969	22.4759	22.7447		13	13	13	22.5	22.5	22.5	100.23	0	33.251	295960000	55	-2.10385	Q13435	Splicing factor 3B subunit 2	545
RBM3	P98179	1.34364	0.0085488	-0.533489	22.9009	22.9872	23.0741	22.3927	22.1794	22.7897		2	2	2	19.1	19.1	19.1	17.17	0	7.4026	74484000	22	-1.86741	P98179	RNA-binding protein 3	492
SART1	O43290	2.27497	0.00170122	-0.535703	23.0054	23.0852	22.9551	22.6537	22.4292	22.3557		16	16	16	22.1	22.1	22.1	90.254	0	150.87	344250000	99	-2.7151	O43290	U4/U6.U5 tri-snRNP-associated protein 1	76
STK38L	Q9Y2H1	1.62801	0.00510179	-0.5358	21.8019	21.6769	21.3689	20.9809	21.2339	21.0256		9	5	5	20.3	14.4	14.4	54.002	0	15.861	76065000	19	-2.13949	Q9Y2H1	Serine/threonine-protein kinase 38-like	916
CNBP	P62633	1.23776	0.0107865	-0.54033	22.2272	22.3564	22.7104	21.8026	21.6952	22.1753		6	6	6	43.5	43.5	43.5	19.463	0	40.75	129590000	51	-1.77154	P62633	Cellular nucleic acid-binding protein	448
PCMT1	P22061	1.62706	0.00484884	-0.543545	22.8031	22.9891	22.9533	22.1083	22.5939	22.4127		5	5	5	42.7	42.7	42.7	24.636	0	48.242	201990000	30	-2.15085	P22061	Protein-L-isoaspartate(D-aspartate) O-methyltransferase	257
SLU7	O95391	2.57893	0.00113581	-0.544042	21.9264	21.8903	21.7496	21.4276	21.2874	21.2192		9	9	9	19.1	19.1	19.1	68.386	0	25.963	132280000	50	-2.99485	O95391	Pre-mRNA-splicing factor SLU7	133
SNRNP200	O75643	1.76884	0.00382507	-0.545725	22.7812	22.844	22.4628	22.2516	22.1903	22.0089		30	30	30	18.9	18.9	18.9	244.5	0	105.82	579160000	201	-2.28646	O75643	U5 small nuclear ribonucleoprotein 200 kDa helicase	113
PHF5A	Q7RTV0	2.40501	0.00108803	-0.551187	21.9526	21.9606	22.0897	21.5961	21.4361	21.3172		4	4	4	41.8	41.8	41.8	12.405	0	11.155	62053000	20	-2.86771	Q7RTV0	PHD finger-like domain-containing protein 5A	671
RPS7	P62081	4.71124	0	-0.568279	25.0175	25.0435	24.9943	24.4645	24.4746	24.4114		12	12	12	64.9	64.9	64.9	22.127	0	57.957	756450000	131	-4.57612	P62081	40S ribosomal protein S7	430
RPL22	P35268	1.9633	0.00191379	-0.568672	29.235	29.3909	29.0646	28.8305	28.5786	28.5754		7	7	7	62.5	62.5	62.5	14.787	0	283.38	9328400000	251	-2.50989	P35268	60S ribosomal protein L22	312
THOC2	Q8NI27	3.03775	0.000896774	-0.575877	24.6863	24.6583	24.6317	24.199	24.0692	23.9805		39	39	39	28.5	28.5	28.5	182.77	0	144.88	1640600000	287	-3.48209	Q8NI27	THO complex subunit 2	708
NACA	E9PAV3;Q13765;Q9BZK3	1.50757	0.00615303	-0.577875	24.1817	24.1238	24.1041	23.861	23.5627	23.2523		3	3	3	2	2	2	205.42	0	44.931	307620000	56	-2.08428	E9PAV3;Q13765	Nascent polypeptide-associated complex subunit alpha, muscle-specific form;Nascent polypeptide-associated complex subunit alpha	34
RPL22L1	Q6P5R6	2.34276	0.00109869	-0.581912	27.0731	27.0392	26.7767	26.4073	26.4305	26.3053		5	5	5	46.7	46.7	46.7	14.606	0	27.646	2614000000	102	-2.8916	Q6P5R6	60S ribosomal protein L22-like 1	654
MDH2	P40926	0.502288	0.171188	-0.586385	20.8269	20.7845	22.0067	21.2521	20.2977	20.3091		6	6	6	26.9	26.9	26.9	35.503	0	17.702	67071000	20	-0.960789	P40926	Malate dehydrogenase, mitochondrial	337
ALDOA	P04075	0.728978	0.0580894	-0.587179	21.4404	21.622	22.5788	21.4929	21.2586	21.1282		4	4	4	14.8	14.8	14.8	39.42	0	6.9835	53929000	10	-1.2523	P04075	Fructose-bisphosphate aldolase A	150
NKAP;NKAPL	Q8N5F7;Q5M9Q1	3.21844	0.00047013	-0.588785	23.473	23.4184	23.3566	22.8168	22.9181	22.7468		6	6	6	19.5	19.5	19.5	47.138	0	43.907	285920000	52	-3.67981	Q8N5F7;Q5M9Q1	NF-kappa-B-activating protein;NKAP-like protein	701
PHKA1	P46020	1.61362	0.00435328	-0.598646	24.2567	24.1064	23.705	23.5054	23.3988	23.3679		33	33	32	38.5	38.5	37.7	137.31	0	206.33	1255700000	226	-2.21856	P46020	Phosphorylase b kinase regulatory subunit alpha, skeletal muscle isoform	354
CCNT2	O60583	1.31395	0.0069862	-0.60433	22.7978	22.6622	22.9	22.1283	21.859	22.5598		6	6	6	11.5	11.5	11.5	81.028	0	49.992	90837000	26	-1.91606	O60583	Cyclin-T2	90
DKC1	O60832	2.36747	0.00112819	-0.606308	24.6552	24.9819	24.6954	24.1451	24.1949	24.1736		6	6	6	12.1	12.1	12.1	57.673	0	65.265	586990000	91	-2.97426	O60832	H/ACA ribonucleoprotein complex subunit 4	95
TAF2	Q6P1X5	2.65349	0.000823704	-0.606464	24.1027	23.9157	23.9675	23.2663	23.4958	23.4044		8	8	8	10.7	10.7	10.7	136.97	0	22.239	224500000	39	-3.24418	Q6P1X5	Transcription initiation factor TFIID subunit 2	652
TXNDC12	O95881	1.80658	0.00247011	-0.607326	27.2919	27.4226	26.9367	26.5569	26.5862	26.6862		8	8	8	67.4	67.4	67.4	19.206	0	262.32	3229300000	285	-2.42593	O95881	Thioredoxin domain-containing protein 12	139
	P0DPB5	1.01117	0.0176242	-0.607949	23.7628	23.9409	23.2703	23.4434	22.8991	22.8077		5	5	3	35.2	35.2	27	14.332	0	10.009	150630000	45	-1.59089	P0DPB5		205
TOP1	P11387	1.69401	0.00386631	-0.608291	28.3162	28.3433	28.5138	28.0821	27.6645	27.6019		7	7	7	11.1	11.1	11.1	90.725	0	306.98	3408300000	197	-2.31365	P11387	DNA topoisomerase 1	215
CIRBP	Q14011	1.92758	0.00193605	-0.614433	21.3063	21.5224	21.6435	21.0387	20.6956	20.8946		2	2	2	18.6	18.6	18.6	18.648	0	8.6347	40206000	21	-2.55936	Q14011	Cold-inducible RNA-binding protein	553
FAM32A	Q9Y421	1.40237	0.00603119	-0.618262	26.7524	26.7924	26.3265	25.8379	26.2866	25.892		5	5	5	43.8	43.8	43.8	13.178	0	39.797	1669000000	90	-2.02391	Q9Y421	Protein FAM32A	931
RBM10	P98175;P78332	2.04518	0.00169604	-0.632896	22.7317	22.9928	22.7555	22.1047	22.4014	22.0752		17	17	17	28	28	28	103.53	0	54.888	313670000	80	-2.71146	P98175	RNA-binding protein 10	491
EWSR1	Q01844	1.96287	0.00165074	-0.63456	22.161	22.3968	22.1685	21.7854	21.3838	21.6534		3	3	3	8.1	8.1	8.1	68.477	0	29.416	78766000	33	-2.63	Q01844	RNA-binding protein EWS	503
SNRPE	P62304	1.96527	0.00165565	-0.644793	23.6241	23.728	23.3818	23.0128	22.7342	23.0525		3	3	3	52.2	52.2	52.2	10.803	0	13.43	122340000	25	-2.64992	P62304	Small nuclear ribonucleoprotein E	441
DHX15	O43143	2.15972	0.00108452	-0.645832	24.9826	24.9736	24.612	24.2492	24.1457	24.2359		16	16	16	25.4	25.4	25.4	90.932	0	54.284	504400000	115	-2.85353	O43143	Pre-mRNA-splicing factor ATP-dependent RNA helicase DHX15	70
PRPF8	Q6P2Q9	1.60749	0.00379471	-0.652111	23.0738	23.1338	22.5882	22.288	22.1573	22.3942		36	36	36	21.2	21.2	21.2	273.6	0	155.99	632060000	189	-2.28148	Q6P2Q9	Pre-mRNA-processing-splicing factor 8	653
SF3B5	Q9BWJ5	1.39429	0.00606119	-0.652701	22.0821	21.9015	21.9334	21.7295	21.2026	21.0269		5	5	5	59.3	59.3	59.3	10.135	0	19.524	58307000	26	-2.05062	Q9BWJ5	Splicing factor 3B subunit 5	800
RPL11	P62913	1.98329	0.00168066	-0.653088	24.5742	24.3895	24.3228	23.9498	23.5403	23.8372		5	5	5	28.1	28.1	28.1	20.252	0	38.215	394040000	55	-2.68281	P62913	60S ribosomal protein L11	463
DEK	P35659	1.68582	0.00366243	-0.660861	23.0959	23.2604	22.8426	22.6046	22.4509	22.1608		6	6	6	15.5	15.5	15.5	42.674	0	21.33	187940000	58	-2.37698	P35659	Protein DEK	320
SPIN1	Q9Y657;Q5JUX0	1.1674	0.00982297	-0.661086	22.3379	22.2404	21.6994	21.184	21.3351	21.7754		3	3	3	15.3	15.3	15.3	29.6	0	7.9249	77563000	28	-1.80488	Q9Y657	Spindlin-1	946
SRSF7	Q16629	5.02869	0	-0.663052	21.7015	21.7331	21.6666	21.0284	21.0639	21.0197		5	4	4	19.7	19.7	19.7	27.366	0	8.4305	55209000	9	-5.36961	Q16629	Serine/arginine-rich splicing factor 7	603
SRRM2	Q9UQ35	1.77845	0.00189744	-0.664972	24.0774	23.9511	24.1746	23.5296	23.5841	23.0946		7	7	7	3.1	3.1	3.1	299.61	0	30.506	418130000	48	-2.48259	Q9UQ35	Serine/arginine repetitive matrix protein 2	906
FAM76B	Q5HYJ3	2.02889	0.00173302	-0.665768	22.1205	22.2593	22.029	21.7014	21.2717	21.4385		7	7	7	22.1	22.1	22.1	38.708	0	32.663	88914000	33	-2.75267	Q5HYJ3	Protein FAM76B	628
GAPDH	P04406;O14556	0.933136	0.0202331	-0.671467	22.7491	23.0853	23.8082	22.7848	22.3702	22.4733		7	7	6	31.6	31.6	25.4	36.053	0	29.866	178030000	33	-1.53864	P04406	Glyceraldehyde-3-phosphate dehydrogenase	155
CPSF6	Q16630	2.74924	0.000907755	-0.672275	26.5459	26.4987	26.3517	25.9319	25.7139	25.7338		14	14	14	27.2	27.2	27.2	59.209	0	323.31	2744800000	284	-3.52192	Q16630	Cleavage and polyadenylation specificity factor subunit 6	604
HMGN4	O00479	0.776846	0.0395111	-0.67692	21.3397	20.7772	21.4804	20.894	19.8446	20.8279		3	3	3	35.6	35.6	35.6	9.5388	0	11.447	34925000	41	-1.3495	O00479	High mobility group nucleosome-binding domain-containing protein 4	46
HMGA1	P17096	1.42581	0.00535178	-0.681684	25.9212	26.0411	25.6996	25.5414	25.222	24.8535		6	6	6	39.3	39.3	39.3	11.676	0	90.641	833430000	139	-2.11385	P17096	High mobility group protein HMG-I/HMG-Y	239
DDX21	Q9NR30	1.49905	0.00430805	-0.681798	24.1409	24.4586	24.2251	23.9021	23.6234	23.2536		10	10	10	12.4	12.4	12.4	87.343	0	78.344	423670000	109	-2.19601	Q9NR30	Nucleolar RNA helicase 2	842
U2SURP	O15042	1.72373	0.00188136	-0.683189	21.7446	22.2093	21.6574	21.0851	21.2603	21.2163		5	5	5	7	7	7	118.29	0	14.226	69533000	11	-2.44718	O15042	U2 snRNP-associated SURP motif-containing protein	60
KIF11	P52732	3.50686	0	-0.683773	26.823	26.863	26.7163	26.0412	26.172	26.1378		75	75	75	70.1	70.1	70.1	119.16	0	323.31	18473000000	1550	-4.30753	P52732	Kinesin-like protein KIF11	391
SUB1	P53999	2.0831	0.00107412	-0.684146	28.6955	28.9391	28.8971	28.331	28.217	27.9313		13	13	13	51.2	51.2	51.2	14.395	0	259.26	9280700000	309	-2.84268	P53999	Activated RNA polymerase II transcriptional coactivator p15	396
THOC3	Q96J01	1.8368	0.00194169	-0.685561	23.2254	23.2718	22.9821	22.2125	22.6906	22.5195		5	5	5	20.8	20.8	20.8	38.771	0	23.103	195020000	43	-2.57512	Q96J01	THO complex subunit 3	753
MRRF	Q96E11	1.36548	0.00607631	-0.688497	22.0693	22.4615	21.7481	21.5345	21.1779	21.5009		4	4	4	22.5	22.5	22.5	29.277	0	9.579	70157000	18	-2.052	Q96E11	Ribosome-recycling factor, mitochondrial	746
TMA7	Q9Y2S6	1.91795	0.00166557	-0.688595	29.4498	29.5853	29.3419	29.0511	28.5997	28.6604		6	6	6	40.6	40.6	40.6	7.0662	0	81.608	10480000000	197	-2.66896	Q9Y2S6	Translation machinery-associated protein 7	919
NSRP1	Q9H0G5	2.25454	0.00115533	-0.697073	25.2145	25.2459	25.132	24.7377	24.3211	24.4423		26	26	26	38	38	38	66.389	0	125.84	2013200000	314	-3.0536	Q9H0G5	Nuclear speckle splicing regulatory protein 1	808
SRSF2	Q01130;Q9BRL6	1.31109	0.0060163	-0.699169	23.3569	23.8757	23.5381	23.284	22.7396	22.6495		5	5	5	21.7	21.7	21.7	25.476	0	13.688	192730000	41	-1.99887	Q01130	Serine/arginine-rich splicing factor 2	500
RSRC2	Q7L4I2	1.83268	0.00194737	-0.702634	24.3402	24.6062	24.2087	23.9126	23.4848	23.6498		5	5	5	14.3	14.3	14.3	50.559	0	33.055	265280000	58	-2.59421	Q7L4I2	Arginine/serine-rich coiled-coil protein 2	669
ARGLU1	Q9NWB6	2.41695	0.000832959	-0.709032	25.7488	25.6077	25.788	25.197	24.8384	24.9819		8	8	8	19.8	19.8	19.8	33.216	0	50.582	1185600000	89	-3.25658	Q9NWB6	Arginine and glutamate-rich protein 1	855
MFAP1	P55081	1.82864	0.00195882	-0.709032	24.6743	24.6604	24.1792	23.8597	23.6793	23.8478		12	12	12	27.8	27.8	27.8	51.958	0	136.53	1043500000	186	-2.59833	P55081	Microfibrillar-associated protein 1	402
PDAP1	Q13442	2.68292	0.000911475	-0.71005	24.4561	24.6114	24.3155	23.8471	23.6691	23.7366		8	8	8	41.4	41.4	41.4	20.63	0	134.65	762110000	111	-3.55086	Q13442	28 kDa heat- and acid-stable phosphoprotein	546
CMBL	Q96DG6	2.01207	0.00141329	-0.7138	24.3955	24.3056	24.075	23.3907	23.4614	23.7827		15	15	15	56.7	56.7	56.7	28.048	0	87.654	639710000	136	-2.81246	Q96DG6	Carboxymethylenebutenolidase homolog	744
HDX	Q7Z353	1.55803	0.00384558	-0.715167	21.3109	21.8202	21.3696	20.8155	21.0057	20.534		5	5	5	11.2	11.2	11.2	77.205	0	16.165	63679000	41	-2.29735	Q7Z353	Highly divergent homeobox	673
EDF1	O60869	1.86994	0.0016606	-0.716451	25.1829	25.0692	24.918	24.6278	24.2792	24.1137		5	5	5	36.5	36.5	36.5	16.368	0	16.24	504820000	70	-2.65522	O60869	Endothelial differentiation-related factor 1	97
CLNS1A	P54105	1.96891	0.0014	-0.719978	25.4603	25.6425	25.3352	24.5609	25.0104	24.7068		6	6	6	54	54	54	26.215	0	67.116	641630000	131	-2.77288	P54105	Methylosome subunit pICln	397
GRN	P28799	2.24581	0.000777622	-0.72146	22.5736	22.6971	22.5831	21.9469	22.0877	21.6549		2	2	2	2.7	2.7	2.7	63.544	0	41.398	76113000	35	-3.08963	P28799	Granulins;Acrogranin;Paragranulin;Granulin-1;Granulin-2;Granulin-3;Granulin-4;Granulin-5;Granulin-6;Granulin-7	289
STK38	Q15208	2.26092	0.000783099	-0.721788	25.934	26.0685	25.7589	25.0041	25.2976	25.2943		26	26	22	70.1	70.1	64.3	54.19	0	195.26	3684200000	424	-3.10732	Q15208	Serine/threonine-protein kinase 38	584
PHKB	Q93100	2.20679	0.00115137	-0.722001	24.7399	24.6778	24.3172	23.8602	23.7895	23.9192		37	37	37	45	45	45	124.88	0	220.19	2063300000	310	-3.04642	Q93100	Phosphorylase b kinase regulatory subunit beta	735
EEF1D	P29692	1.02346	0.0135044	-0.728199	21.4825	22.0668	22.5869	21.4876	21.3198	21.1441		3	3	3	16	16	16	31.121	0	8.9793	70319000	13	-1.67775	P29692	Elongation factor 1-delta	290
DHX35	Q9H5Z1	1.65134	0.00217283	-0.740533	23.0771	22.8933	22.4524	22.231	21.9383	22.0318		17	17	17	34.4	34.4	34.4	78.909	0	46.064	385710000	100	-2.43232	Q9H5Z1	Probable ATP-dependent RNA helicase DHX35	818
SNRPD3	P62318	3.0203	0.000529756	-0.7417	25.6566	25.73	25.4974	24.8542	24.9849	24.8198		5	5	5	53.2	53.2	53.2	13.916	0	80.784	706550000	75	-4.0071	P62318	Small nuclear ribonucleoprotein Sm D3	445
U2AF1	P0DN76;Q01081;Q8WU68	1.95954	0.00140883	-0.744298	26.674	26.8049	26.3342	26.0341	25.8048	25.7413		13	13	13	59.6	59.6	59.6	27.872	0	189.05	2291000000	190	-2.79729	P0DN76;Q01081	Splicing factor U2AF 35 kDa subunit	203
RBM17	Q96I25	1.52169	0.00383529	-0.748587	22.2064	21.8987	21.4414	21.055	21.0511	21.1947		3	3	3	9.5	9.5	9.5	44.961	0	5.7978	42136000	9	-2.2878	Q96I25	Splicing factor 45	752
SF3A3	Q12874	1.47635	0.00407599	-0.755224	22.0564	21.663	21.4675	20.8825	20.7501	21.2887		4	4	4	8	8	8	58.848	0	8.4276	57320000	9	-2.23997	Q12874	Splicing factor 3A subunit 3	527
ADD1	P35611	2.39257	0.000852107	-0.755294	22.567	22.2671	22.2139	21.7216	21.516	21.5445		9	9	9	19.7	19.7	19.7	80.954	0	22.458	132370000	44	-3.3223	P35611	Alpha-adducin	317
PARP1	P09874	1.56799	0.00391913	-0.755528	22.1547	21.7754	21.3906	21.0596	20.9916	21.0029		8	8	8	11.4	11.4	11.4	113.08	0	19.376	69263000	18	-2.3493	P09874	Poly [ADP-ribose] polymerase 1	197
SUN2	Q9UH99	1.39364	0.00511487	-0.756887	21.3571	22.1223	21.5499	20.7953	21.1316	20.8317		5	5	5	12.8	12.8	12.8	80.31	0	10.154	39405000	17	-2.14253	Q9UH99	SUN domain-containing protein 2	884
PRPF4B	Q13523	2.61665	0.000458228	-0.761216	23.3259	23.6515	23.5209	22.8347	22.6303	22.7497		5	5	5	6.3	6.3	6.3	116.99	0	12.378	134530000	26	-3.59698	Q13523	Serine/threonine-protein kinase PRP4 homolog	548
NOP56	O00567	1.60906	0.00276111	-0.762856	22.9926	23.2418	22.9937	22.6869	22.2531	21.9995		6	6	6	9.8	9.8	9.8	66.049	0	50.147	234170000	68	-2.40543	O00567	Nucleolar protein 56	49
LRRC59	Q96AG4	1.21396	0.00700316	-0.765532	23.9902	23.4321	22.9892	22.6992	22.5994	22.8163		9	9	9	36.8	36.8	36.8	34.93	0	66.863	396020000	88	-1.93163	Q96AG4	Leucine-rich repeat-containing protein 59	737
IGKV A18;IGKV2D-26;IGKV2D-29;IGKV2D-30;IGKV2D-28;IGKV2-40	A2NJV5;A0A0A0MRZ7;A0A075B6S2;A0A075B6S6;A0A075B6P5;A0A087WW87;P06310;P01615;P01614;A0A0C4DH68	1.82998	0.00167057	-0.766089	33.3663	33.2904	33.4093	32.709	32.8295	32.2292		4	4	4	19.2	19.2	19.2	13.085	0	104.8	83322000000	253	-2.67283	A2NJV5;A0A0A0MRZ7;A0A075B6S2;A0A075B6S6;A0A075B6P5;A0A087WW87;P06310;P01615;P01614	Ig kappa chain V-II region RPMI 6410;Ig kappa chain V-II region FR;Ig kappa chain V-II region Cum	0
WDR77	Q9BQA1	2.25618	0.000805797	-0.769321	28.2278	28.2648	27.8332	27.2783	27.3679	27.3716		16	16	16	66.1	66.1	66.1	36.724	0	323.31	11951000000	674	-3.18657	Q9BQA1	Methylosome protein 50	778
TBC1D10B	Q4KMP7	3.374	0	-0.770587	23.7354	23.8111	23.6516	22.8938	23.0706	22.922		11	11	11	21.3	21.3	21.3	87.198	0	33.159	265520000	78	-4.49052	Q4KMP7	TBC1 domain family member 10B	621
PHKG2	P15735	1.84518	0.00169088	-0.772508	24.7777	24.7168	24.2075	23.7286	23.7758	23.8801		16	16	16	49	49	49	46.442	0	68.194	1385400000	221	-2.69886	P15735	Phosphorylase b kinase gamma catalytic chain, liver/testis isoform	234
PPIB	P23284	2.39506	0.000858687	-0.772927	30.9723	31.1322	30.8099	30.3767	30.1414	30.0775		25	25	25	69.4	69.4	69.4	23.742	0	323.31	75519000000	906	-3.35895	P23284	Peptidyl-prolyl cis-trans isomerase B	263
GTF2I	P78347;Q86UP8;Q6EKJ0	2.39172	0.00086875	-0.782585	24.1065	24.0722	23.757	23.307	23.2175	23.0635		32	32	32	37.2	37.2	37.2	112.42	0	138.14	1135600000	265	-3.37303	P78347	General transcription factor II-I	482
BUD31	P41223	1.55031	0.00392986	-0.78502	22.7056	22.6209	22.3411	22.1775	21.6205	21.5145		5	5	5	41	41	41	17	0	14.89	104130000	26	-2.35556	P41223	Protein BUD31 homolog	342
RIOK1	Q9BRS2	2.88822	0.000517143	-0.787757	25.4825	25.4681	25.2998	24.785	24.5381	24.564		25	25	25	45.6	45.6	45.6	65.582	0	158.25	2322500000	378	-3.98116	Q9BRS2	Serine/threonine-protein kinase RIO1	782
PHKA2	P46019	1.97316	0.00109156	-0.799115	24.0309	23.9245	23.5011	22.8885	23.132	23.0386		21	20	20	21.9	21.1	21.1	138.41	0	89.617	685870000	152	-2.88807	P46019	Phosphorylase b kinase regulatory subunit alpha, liver isoform	353
PRDX2	P32119	0.959611	0.0154415	-0.799981	20.8746	21.0245	22.1034	20.5921	20.434	20.5764		4	3	3	23.7	18.2	18.2	21.892	0	6.0661	32981000	8	-1.63155	P32119	Peroxiredoxin-2	305
SNRNP27	Q8WVK2	2.11079	0.00115931	-0.80367	25.8338	26.0555	25.9669	25.2501	25.34	24.8551		7	7	7	37.4	37.4	37.4	18.86	0	131.15	1600700000	94	-3.06415	Q8WVK2	U4/U6.U5 small nuclear ribonucleoprotein 27 kDa protein	717
C12orf65	Q9H3J6	1.44284	0.00406526	-0.803694	24.5634	24.2161	23.6778	23.3134	23.3986	23.3342		4	4	4	22.9	22.9	22.9	18.828	0	30.901	222080000	18	-2.23934	Q9H3J6	Probable peptide chain release factor C12orf65, mitochondrial	815
PPM1B	O75688;P35813	2.72557	0.000486996	-0.804895	25.3221	25.5826	25.3504	24.4704	24.7131	24.6568		20	20	20	57.6	57.6	57.6	52.642	0	100.54	1371600000	222	-3.8256	O75688	Protein phosphatase 1B	114
DDX41	Q9UJV9	3.06793	0.000559794	-0.806818	24.2326	24.1514	23.9672	23.3628	23.3449	23.223		17	17	17	34.9	34.9	34.9	69.837	0	80.379	535830000	100	-4.24732	Q9UJV9	Probable ATP-dependent RNA helicase DDX41	892
EIF5B	O60841	2.43828	0.000893173	-0.807685	24.2794	24.368	24.0254	23.5813	23.3577	23.3108		38	38	38	37.3	37.3	37.3	138.83	0	323.31	1427900000	316	-3.4766	O60841	Eukaryotic translation initiation factor 5B	96
ACTG1;ACTB	P63261;P60709;Q562R1;Q9BYX7	1.37785	0.00459171	-0.807767	25.9556	25.792	25.6885	24.8526	25.5151	24.645		16	16	5	61.1	61.1	28.5	41.792	0	210.24	2243200000	254	-2.16182	P63261;P60709	Actin, cytoplasmic 2;Actin, cytoplasmic 2, N-terminally processed;Actin, cytoplasmic 1;Actin, cytoplasmic 1, N-terminally processed	418
SRRM1	Q8IYB3	2.15114	0.000785866	-0.809578	24.3448	24.1884	23.8342	23.4138	23.2641	23.2608		5	5	5	9.8	9.8	9.8	102.33	0	73.995	307290000	98	-3.1229	Q8IYB3	Serine/arginine repetitive matrix protein 1	696
PRMT1	Q99873;Q9NR22	2.44058	0.000900405	-0.811154	23.949	23.9859	23.5937	23.1138	23.0201	22.9612		15	15	15	50.7	50.7	50.7	42.461	0	91.09	813220000	154	-3.48587	Q99873	Protein arginine N-methyltransferase 1	775
SMNDC1	O75940	2.10093	0.000774913	-0.815239	22.3074	22.4422	21.9022	21.4231	21.4465	21.3364		4	4	4	29.4	29.4	29.4	26.711	0	24.287	88540000	25	-3.06849	O75940	Survival of motor neuron-related-splicing factor 30	120
FUS	P35637;Q92804	2.83286	0.000519617	-0.815447	22.3761	22.1786	22.3829	21.4749	21.37	21.6464		5	5	5	10.8	10.8	10.8	53.425	0	15.211	100970000	19	-3.9823	P35637	RNA-binding protein FUS	319
BRD9	Q9H8M2	3.27736	0	-0.816712	23.5258	23.563	23.6238	22.6088	22.7937	22.8598		4	4	4	8.2	8.2	8.2	66.999	0	11.269	182590000	40	-4.52808	Q9H8M2	Bromodomain-containing protein 9	822
MANF	P55145	2.71462	0.000491403	-0.8172	23.7369	23.77	23.4973	22.9969	22.7702	22.7855		9	9	9	44.5	44.5	44.5	20.7	0	29.594	283600000	63	-3.83954	P55145	Mesencephalic astrocyte-derived neurotrophic factor	404
HMGN2	P05204	3.40615	0	-0.818886	27.3126	27.3633	27.4714	26.6765	26.4833	26.5308		8	8	8	53.3	53.3	53.3	9.3926	0	323.31	1784600000	210	-4.68854	P05204	Non-histone chromosomal protein HMG-17	162
CCDC124	Q96CT7	3.15273	0	-0.819607	26.0851	26.1445	25.9516	25.3167	25.2953	25.1104		18	18	18	57	57	57	25.835	0	246.68	3355600000	414	-4.38609	Q96CT7	Coiled-coil domain-containing protein 124	741
TRIM21	P19474	2.76335	0.000500461	-0.821122	22.6303	22.9431	22.6591	21.9569	21.8314	21.9809		11	11	11	29.3	29.3	29.3	54.169	0	24.94	230580000	48	-3.9091	P19474	E3 ubiquitin-protein ligase TRIM21	250
WDR83	Q9BRX9	1.64905	0.00191931	-0.825932	23.4247	23.2137	22.8425	22.6388	22.1944	22.17		8	8	8	32.4	32.4	32.4	34.342	0	52.768	316690000	61	-2.51495	Q9BRX9	WD repeat domain-containing protein 83	784
SRP14	P37108	1.81952	0.00171169	-0.826563	22.8652	23.0197	22.8257	22.3625	21.7068	22.1617		2	2	2	19.9	19.9	19.9	14.57	0	24.337	83247000	29	-2.72968	P37108	Signal recognition particle 14 kDa protein	326
GPATCH1	Q9BRR8	1.70922	0.00195308	-0.830418	21.7483	21.241	21.7322	21.0175	20.5306	20.6822		6	6	6	11	11	11	103.34	0	23.487	51273000	26	-2.59486	Q9BRR8	G patch domain-containing protein 1	781
FAM133B;FAM133A	Q5BKY9;Q8N9E0	2.0026	0.00112441	-0.834181	24.0641	24.2505	23.8515	23.3894	23.3295	22.9445		3	3	3	11.7	11.7	11.7	28.385	0	7.7236	213960000	39	-2.96999	Q5BKY9;Q8N9E0	Protein FAM133B;Protein FAM133A	626
PRMT5	O14744	2.30885	0.000862016	-0.838162	28.8416	28.7442	28.3581	27.7706	27.8369	27.8218		38	38	38	68.1	68.1	68.1	72.683	0	323.31	21602000000	914	-3.36619	O14744	Protein arginine N-methyltransferase 5;Protein arginine N-methyltransferase 5, N-terminally processed	55
CBX5	P45973	1.6444	0.00192486	-0.838678	22.5036	22.723	22.2328	22.0035	21.5553	21.3846		3	3	3	13.1	13.1	13.1	22.225	0	7.0878	97413000	13	-2.52075	P45973	Chromobox protein homolog 5	352
KCTD2	Q14681	1.58206	0.00217893	-0.840417	23.1977	23.4482	23.0921	21.9749	22.6984	22.5434		6	5	5	48.7	40.7	40.7	28.527	0	34.357	198930000	64	-2.44332	Q14681	BTB/POZ domain-containing protein KCTD2	566
U2AF2	P26368	2.40575	0.000904065	-0.841881	27.1379	27.2438	26.8188	26.1934	26.1419	26.3396		22	22	22	53.5	53.5	53.5	53.5	0	323.31	5078000000	609	-3.49666	P26368	Splicing factor U2AF 65 kDa subunit	276
PRDX6	P30041	1.58154	0.00187606	-0.845441	23.0201	23.3496	23.7361	22.6271	22.2607	22.6817		8	8	8	46.9	46.9	46.9	25.035	0	27.024	190330000	41	-2.44688	P30041	Peroxiredoxin-6	292
FRG1	Q14331	2.22263	0.000839245	-0.848631	28.234	27.9764	27.7052	27.1694	27.0315	27.1688		19	19	19	54.7	54.7	54.7	29.172	0	323.31	6667500000	432	-3.27157	Q14331	Protein FRG1	562
RPL30	P62888	2.77727	0.000524638	-0.849159	23.4568	23.5718	23.4118	22.5359	22.8354	22.5216		4	4	4	47.8	47.8	47.8	12.784	0	18.23	252970000	66	-3.98947	P62888	60S ribosomal protein L30	459
PRPF38B	Q5VTL8	3.06787	0	-0.849964	23.0871	23.1284	22.9014	22.3146	22.1041	22.1483		12	12	12	29.1	29.1	29.1	64.467	0	34.077	359660000	102	-4.36385	Q5VTL8	Pre-mRNA-splicing factor 38B	642
RCC2	Q9P258	2.85962	0.000540299	-0.854008	25.5943	25.7097	25.5389	24.9486	24.6943	24.638		24	24	24	59.4	59.4	59.4	56.084	0	259.48	3049200000	404	-4.10669	Q9P258	Protein RCC2	878
TXN	P10599	2.57054	0.000478414	-0.859763	27.4406	27.7689	27.4689	26.5498	26.798	26.7514		10	10	10	89.5	89.5	89.5	11.737	0	111.58	5492200000	280	-3.74267	P10599	Thioredoxin	209
HMGB2	P26583	2.88141	0.000548485	-0.862593	25.2296	25.3548	25.1177	24.5011	24.3965	24.2168		12	12	10	34	34	23.9	24.033	0	105.53	1340600000	190	-4.15484	P26583	High mobility group protein B2	278
LUC7L3	O95232	2.43165	0.000454393	-0.86402	25.427	25.3684	25.0912	24.624	24.3097	24.3608		19	19	19	42.4	42.4	42.4	51.466	0	323.31	1688100000	264	-3.56828	O95232	Luc7-like protein 3	131
RP9	Q8TA86	3.15516	0	-0.865023	24.8417	24.7934	24.5539	23.8873	23.8215	23.885		12	12	12	51.1	51.1	51.1	26.106	0	85.165	1052200000	198	-4.51601	Q8TA86	Retinitis pigmentosa 9 protein	709
DNAJC8	O75937	2.19065	0.000829851	-0.867005	21.9668	21.9221	21.6014	20.961	21.1719	20.7564		5	5	5	28.9	28.9	28.9	29.841	0	15.679	61271000	19	-3.25656	O75937	DnaJ homolog subfamily C member 8	119
ZCCHC17	Q9NP64	3.10451	0	-0.87484	23.4389	23.5405	23.674	22.8069	22.6359	22.5861		9	9	9	41.9	41.9	41.9	27.569	0	73.945	369590000	88	-4.47649	Q9NP64	Nucleolar protein of 40 kDa	834
LUC7L2	Q9Y383	2.13082	0.000808727	-0.876244	26.9498	26.8992	26.5528	26.0099	26.0799	25.6833		19	19	12	44.9	44.9	29.1	46.513	0	323.31	8164200000	632	-3.19049	Q9Y383	Putative RNA-binding protein Luc7-like 2	924
LUC7L	Q9NQ29	2.73	0.000522115	-0.877265	24.9855	24.9865	24.7941	23.8447	24.1749	24.1147		17	10	10	43.1	32.3	32.3	43.727	0	212.07	1077500000	133	-3.98761	Q9NQ29	Putative RNA-binding protein Luc7-like 1	839
DDX46	Q7L014	2.69552	0.000507477	-0.879908	24.1065	24.1264	23.8561	23.3235	23.0587	23.0672		27	27	27	29	29	29	117.36	0	87.638	931400000	238	-3.94709	Q7L014	Probable ATP-dependent RNA helicase DDX46	668
NUDT21	O43809	3.144	0	-0.880963	26.696	26.7048	26.4333	25.7605	25.7596	25.6712		15	15	15	65.2	65.2	65.2	26.227	0	178.79	2441600000	280	-4.54442	O43809	Cleavage and polyadenylation specificity factor subunit 5	84
PUF60	Q9UHX1	1.89685	0.0011023	-0.895486	26.2234	26.1545	25.6973	25.3826	25.0267	24.9795		26	26	26	59.7	59.7	59.7	59.875	0	323.31	3698400000	526	-2.90343	Q9UHX1	Poly(U)-binding-splicing factor PUF60	888
RABL6	Q3YEC7	3.19565	0	-0.902475	23.8263	23.9678	23.7216	22.967	22.8202	23.0211		8	8	8	11.1	11.1	11.1	79.548	0	96.727	416360000	93	-4.67047	Q3YEC7	Rab-like protein 6	616
SNRPN;SNRPB	P63162;P14678	4.37488	0	-0.905072	24.1586	24.1298	24.0257	23.2322	23.2132	23.1535		6	6	6	21.2	21.2	21.2	24.614	0	21.219	313050000	74	-6.16487	P63162;P14678	Small nuclear ribonucleoprotein-associated protein N;Small nuclear ribonucleoprotein-associated proteins B and B	227
SF3B1	O75533	2.41859	0.000462128	-0.906412	23.0164	23.0772	22.6752	22.0814	21.8511	22.1171		29	29	29	33.2	33.2	33.2	145.83	0	93.029	487320000	157	-3.62074	O75533	Splicing factor 3B subunit 1	111
MRTO4	Q9UKD2	1.26792	0.00613753	-0.908056	21.9472	22.8281	21.7911	21.4616	21.1507	21.23		5	5	5	34.7	34.7	34.7	27.56	0	14.863	89459000	12	-2.0826	Q9UKD2	mRNA turnover protein 4 homolog	894
PHF6	Q8IWS0	1.99194	0.00114354	-0.908246	25.1505	25.0793	24.7742	24.4134	23.9659	23.8999		18	18	18	63.6	63.6	63.6	41.29	0	245.44	1555400000	266	-3.04444	Q8IWS0	PHD finger protein 6	689
PRPF38A	Q8NAV1	4.10668	0	-0.912321	23.9214	23.9073	23.7676	22.9389	22.9185	23.002		9	9	9	31.1	31.1	31.1	37.476	0	29.444	349310000	79	-5.88015	Q8NAV1	Pre-mRNA-splicing factor 38A	705
ZYX	Q15942	2.92679	0	-0.91457	24.5845	24.6685	24.5177	23.8711	23.629	23.5268		12	12	12	32	32	32	61.277	0	101.3	560610000	143	-4.33428	Q15942	Zyxin	599
NOLC1	Q14978	1.76579	0.00172764	-0.919336	25.2718	25.1762	25.0309	24.6215	24.2514	23.8479		9	9	9	8	8	8	73.602	0	67.233	526060000	104	-2.75158	Q14978	Nucleolar and coiled-body phosphoprotein 1	572
DRG1	Q9Y295	2.2112	0.000855385	-0.919495	22.5975	22.5205	22.1861	21.7512	21.4315	21.3629		11	11	11	40.9	40.9	40.9	40.542	0	60.564	224740000	70	-3.35608	Q9Y295	Developmentally-regulated GTP-binding protein 1	915
ABCF1	Q8NE71	2.42449	0.000468103	-0.926057	23.4395	23.4336	23.1642	22.6574	22.357	22.2448		21	21	21	34.9	34.9	34.9	95.925	0	111.59	493860000	148	-3.65987	Q8NE71	ATP-binding cassette sub-family F member 1	707
TCOF1	Q13428	3.40408	0	-0.926594	22.5332	22.5531	22.5826	21.7774	21.6229	21.4889		5	5	5	4.4	4.4	4.4	152.1	0	11.694	81367000	26	-5.02001	Q13428	Treacle protein	544
PPIL4	Q8WUA2	2.98189	0	-0.927203	28.5471	28.5862	28.2548	27.5464	27.5818	27.4784		41	41	41	72.4	72.4	72.4	57.224	0	323.31	28321000000	1234	-4.43924	Q8WUA2	Peptidyl-prolyl cis-trans isomerase-like 4	715
TWISTNB	Q3B726	2.37106	0.000460169	-0.944494	24.9744	24.9165	24.5361	24.0331	23.7923	23.7681		21	21	21	64.5	64.5	64.5	37.432	0	220.41	1376500000	212	-3.61304	Q3B726	DNA-directed RNA polymerase I subunit RPA43	613
HMGXB4	Q9UGU5	2.86389	0	-0.962433	22.1495	22.1128	22.0249	21.0825	21.354	20.9634		4	4	4	11.6	11.6	11.6	65.711	0	8.8472	56624000	19	-4.34807	Q9UGU5	HMG domain-containing protein 4	883
SREK1IP1	Q8N9Q2	3.8462	0	-0.96711	25.1774	25.1225	25.1308	24.3063	24.0922	24.1309		7	7	7	32.9	32.9	32.9	18.177	0	64.371	932930000	122	-5.7543	Q8N9Q2	Protein SREK1IP1	704
PRDX1	Q06830	2.49057	0.000493636	-0.982622	23.4087	23.818	23.8598	22.8081	22.6028	22.7278		7	7	5	39.7	39.7	30.7	22.11	0	22.321	372560000	63	-3.8413	Q06830	Peroxiredoxin-1	513
PPIA	P62937;Q9Y536;P0DN37;P0DN26;A0A0B4J2A2;A0A075B767;A0A075B759;F5H284	2.0204	0.000794286	-0.992613	23.8073	24.0281	24.3646	23.3302	23.0341	22.8579		7	7	7	46.7	46.7	46.7	18.012	0	18.105	484490000	81	-3.17436	P62937	Peptidyl-prolyl cis-trans isomerase A;Peptidyl-prolyl cis-trans isomerase A, N-terminally processed	465
SNRPA1	P09661	2.44954	0.000484821	-0.993469	21.9978	22.1607	21.7952	21.2069	20.9825	20.7838		3	3	3	16.5	16.5	16.5	28.415	0	10.608	49439000	16	-3.79747	P09661	U2 small nuclear ribonucleoprotein A	196
SNRPD2	P62316	2.96676	0	-0.995252	23.921	23.9802	23.6277	22.9165	22.8636	22.7629		6	6	6	45.8	45.8	45.8	13.527	0	17.389	400190000	64	-4.56696	P62316	Small nuclear ribonucleoprotein Sm D2	444
MDK	P21741	1.6078	0.00197041	-1.00247	24.7271	24.5553	24.066	23.8495	23.3204	23.1711		6	6	6	44.8	44.8	44.8	15.585	0	39.469	333890000	66	-2.59974	P21741	Midkine	256
PIN4	Q9Y237	2.00535	0.000788652	-1.00652	23.1789	23.6163	23.0237	22.0138	22.3835	22.402		5	5	5	49.6	49.6	49.6	13.81	0	39.683	169300000	34	-3.16676	Q9Y237	Peptidyl-prolyl cis-trans isomerase NIMA-interacting 4	910
HDGFRP3	Q9Y3E1	3.83875	0	-1.01104	23.4831	23.5457	23.3119	22.4067	22.4445	22.4564		7	7	7	36.5	36.5	36.5	22.619	0	27.508	292920000	64	-5.89629	Q9Y3E1	Hepatoma-derived growth factor-related protein 3	929
C11orf57	Q6ZUT1	1.78154	0.00107756	-1.01122	22.2332	22.3146	21.5312	21.0309	20.9128	21.1016		3	3	3	12.7	12.7	12.7	34.109	0	9.069	39602000	23	-2.85086	Q6ZUT1	Uncharacterized protein C11orf57	664
ERH	P84090	2.84394	0	-1.01687	28.3468	28.4804	28.0799	27.3436	27.3366	27.1764		8	8	8	83.7	83.7	83.7	12.259	0	323.31	4315900000	202	-4.42558	P84090	Enhancer of rudimentary homolog	487
SRSF3	P84103	3.09568	0	-1.01965	26.2731	26.2971	25.9723	25.2294	25.0915	25.1626		7	7	6	39.6	39.6	39.6	19.329	0	20.914	1008300000	85	-4.81385	P84103	Serine/arginine-rich splicing factor 3	490
EIF1AX;EIF1AY	P47813;O14602	2.82281	0	-1.02019	25.5824	25.6335	25.4136	24.7487	24.3834	24.4368		10	10	10	70.1	70.1	70.1	16.46	0	93.832	1384700000	211	-4.39974	P47813;O14602	Eukaryotic translation initiation factor 1A, X-chromosomal;Eukaryotic translation initiation factor 1A, Y-chromosomal	364
MAZ	P56270	1.82015	0.00110957	-1.02378	22.7721	22.9912	23.127	21.5329	22.3246	21.9614		5	5	5	11.5	11.5	11.5	48.607	0	11.669	145840000	42	-2.91604	P56270	Myc-associated zinc finger protein	410
NOP58	Q9Y2X3	1.90336	0.00114744	-1.03485	25.3182	25.5476	25.5897	24.8302	24.4676	24.0532		8	8	8	17	17	17	59.578	0	98.361	597310000	83	-3.04545	Q9Y2X3	Nucleolar protein 58	922
SNRNP40	Q96DI7	3.40795	0	-1.0478	22.4245	22.2171	22.1428	21.1246	21.2509	21.2656		6	6	6	21.6	21.6	21.6	39.31	0	13.73	111950000	34	-5.36165	Q96DI7	U5 small nuclear ribonucleoprotein 40 kDa protein	745
HMGB1;HMGB1P1	P09429;B2RPK0;P23497	5.07397	0	-1.04893	25.2437	25.1741	25.12	24.1365	24.1199	24.1346		11	9	9	44.2	34.4	34.4	24.893	0	50.219	730580000	83	-7.70203	P09429;B2RPK0	High mobility group protein B1;Putative high mobility group protein B1-like 1	193
DDX23	Q9BUQ8	2.29459	0.000464103	-1.05047	22.4178	22.2987	21.8257	21.148	21.0308	21.2119		13	13	13	19.3	19.3	19.3	95.581	0	25.93	148100000	46	-3.64195	Q9BUQ8	Probable ATP-dependent RNA helicase DDX23	794
CKB	P12277	0.627813	0.0621672	-1.07025	20.9253	21.2923	23.1949	21.3312	20.3126	20.558		5	5	5	18.1	18.1	18.1	42.644	0	16.058	60632000	15	-1.23381	P12277	Creatine kinase B-type	220
SRSF11	Q05519	2.16092	0.000886056	-1.07453	24.0068	24.0184	23.4583	22.6682	22.6394	22.9522		5	5	5	23.8	23.8	23.8	53.542	0	18.231	350680000	67	-3.46601	Q05519	Serine/arginine-rich splicing factor 11	511
NAT10	Q9H0A0	4.58776	0	-1.09188	23.5593	23.5053	23.6552	22.4345	22.4971	22.5126		3	3	3	3.2	3.2	3.2	115.73	0	7.1039	113040000	19	-7.2835	Q9H0A0	N-acetyltransferase 10	807
FEN1	P39748	2.00603	0.00083609	-1.10672	22.2908	21.8516	21.4811	20.6668	20.8228	20.8138		3	3	3	12.4	12.4	12.4	42.592	0	16.119	44204000	14	-3.26065	P39748	Flap endonuclease 1	332
RPL38	P63173	3.20232	0	-1.12905	31.1555	31.0952	30.8097	29.8021	29.9563	29.9148		8	8	8	57.1	57.1	57.1	8.2178	0	140.06	33514000000	652	-5.22289	P63173	60S ribosomal protein L38	470
APEX1	P27695	2.43173	0.000509859	-1.1292	21.2262	21.1682	20.9035	20.2833	19.7955	19.8314		3	3	3	16.4	16.4	16.4	35.554	0	9.301	29586000	18	-3.95165	P27695	DNA-(apurinic or apyrimidinic site) lyase;DNA-(apurinic or apyrimidinic site) lyase, mitochondrial	283
PRPF6	O94906	2.52675	0.000543	-1.1344	22.7254	22.5511	22.1767	21.466	21.3558	21.2282		17	17	17	19.4	19.4	19.4	106.92	0	46.409	208900000	74	-4.11213	O94906	Pre-mRNA-processing factor 6	125
TCEB3	Q14241	3.11079	0	-1.13898	22.178	22.2903	22.2263	21.3142	21.0587	20.9047		3	3	3	5.8	5.8	5.8	89.908	0	10.807	92908000	46	-5.08978	Q14241	Transcription elongation factor B polypeptide 3	558
LYAR	Q9NX58	1.71196	0.00108103	-1.16255	22.5621	22.4501	21.9937	21.549	21.2791	20.6901		4	4	4	10.8	10.8	10.8	43.614	0	11.151	60314000	30	-2.85336	Q9NX58	Cell growth-regulating nucleolar protein	859
ZC3H15	Q8WU90	2.08895	0.00088254	-1.18798	23.3344	23.1905	22.6714	22.1386	21.8163	21.6774		5	5	5	16.4	16.4	16.4	48.602	0	32.883	120410000	31	-3.46016	Q8WU90	Zinc finger CCCH domain-containing protein 15	714
RPS25	P62851	3.37838	0	-1.19011	26.5933	26.3661	26.2617	25.3062	25.1302	25.2145		6	6	6	38.4	38.4	38.4	13.742	0	14.028	1140900000	90	-5.65913	P62851	40S ribosomal protein S25	455
ZNF593	O00488	2.40358	0.000527184	-1.21423	22.1339	22.7082	22.5032	21.2808	21.4049	21.0168		3	3	3	46.3	46.3	46.3	15.199	0	11.798	73203000	17	-4.00336	O00488	Zinc finger protein 593	48
TMA16	Q96EY4	4.62837	0	-1.22524	26.9888	26.9225	26.8622	25.7796	25.6703	25.6479		12	12	12	42.9	42.9	42.9	23.864	0	292.56	2823100000	212	-7.91984	Q96EY4	Translation machinery-associated protein 16	749
BCLAF1	Q9NYF8	3.22584	0	-1.23084	26.156	26.139	25.7775	24.8271	24.761	24.792		30	29	29	34.1	34.1	34.1	106.12	0	175.84	2988500000	369	-5.47319	Q9NYF8	Bcl-2-associated transcription factor 1	864
THRAP3	Q9Y2W1	2.82948	0	-1.24649	26.097	26.1163	25.7064	24.9009	24.6715	24.6078		33	33	32	32.6	32.6	32.6	108.66	0	323.31	3793500000	523	-4.7854	Q9Y2W1	Thyroid hormone receptor-associated protein 3	921
ENO1	P06733;P13929;P09104	1.49114	0.0019646	-1.34849	22.0153	22.4771	23.2532	21.6563	21.0463	20.9976		8	8	8	26.5	26.5	26.5	47.168	0	54.746	185100000	54	-2.59944	P06733	Alpha-enolase	172
CD2BP2	O95400	3.22798	0	-1.47918	22.6354	22.6459	22.2359	20.9253	21.1484	21.006		4	4	4	13.5	13.5	13.5	37.646	0	8.3132	68361000	16	-5.91929	O95400	CD2 antigen cytoplasmic tail-binding protein 2	134
TPI1	P60174	0.905126	0.0119789	-1.48646	21.2228	21.809	23.3137	21.4937	20.0029	20.3895		10	10	10	45.8	45.8	45.8	30.791	0	36.158	156550000	45	-1.71583	P60174	Triosephosphate isomerase	415

## Sheet: Sheet1
24hrsPOLR3Bdelta10_01	24hrsPOLR3Bdelta10_02	24hrsPOLR3Bdelta10_03	FLAG24hrs_01	FLAG24hrs_02	FLAG24hrs_03	Only identified by site	Reverse	Potential contaminant	POLR3B: Bait	Student's T-test Significant 24hrsPOLR3Bdelta10_FLAG24hrs	Student's T-test significant	Selection	Peptides	Razor + unique peptides	Unique peptides	Sequence coverage [%]	Unique + razor sequence coverage [%]	Unique sequence coverage [%]	Mol. weight [kDa]	Q-value	Score	Intensity	MS/MS count	-Log Student's T-test p-value 24hrsPOLR3Bdelta10_FLAG24hrs	Student's T-test q-value 24hrsPOLR3Bdelta10_FLAG24hrs	Student's T-test Difference 24hrsPOLR3Bdelta10_FLAG24hrs	Student's T-test Test statistic 24hrsPOLR3Bdelta10_FLAG24hrs	Protein IDs	Majority protein IDs	Protein names	Gene names	id
#!{Type}E	E	E	E	E	E	C	C	C	C	C	C	C	N	N	N	N	N	N	N	N	N	N	N	N	N	N	N	T	T	T	T	T
#!{C:Grouping}24hrsPOLR3Bdelta10	24hrsPOLR3Bdelta10	24hrsPOLR3Bdelta10	FLAG24hrs	FLAG24hrs	FLAG24hrs
32.709	32.8295	32.2292	33.3663	33.2904	33.4093					+	24hrsPOLR3Bdelta10_FLAG24hrs		4	4	4	19.2	19.2	19.2	13.085	0	104.8	83322000000	253	1.82998	0.00167057	-0.766089	-2.67283	A2NJV5;A0A0A0MRZ7;A0A075B6S2;A0A075B6S6;A0A075B6P5;A0A087WW87;P06310;P01615;P01614;A0A0C4DH68	A2NJV5;A0A0A0MRZ7;A0A075B6S2;A0A075B6S6;A0A075B6P5;A0A087WW87;P06310;P01615;P01614	Ig kappa chain V-II region RPMI 6410;Ig kappa chain V-II region FR;Ig kappa chain V-II region Cum	IGKV A18;IGKV2D-26;IGKV2D-29;IGKV2D-30;IGKV2D-28;IGKV2-40	0
20.6132	20.5848	20.2066	19.5701	19.1911	20.5791								4	4	4	2.1	2.1	2.1	292.7	0	6.4383	19012000	8	0.724929	0.0503646	0.6881	1.28751	B2RTY4	B2RTY4	Unconventional myosin-IXa	MYO9A	4
23.861	23.5627	23.2523	24.1817	24.1238	24.1041					+	24hrsPOLR3Bdelta10_FLAG24hrs		3	3	3	2	2	2	205.42	0	44.931	307620000	56	1.50757	0.00615303	-0.577875	-2.08428	E9PAV3;Q13765;Q9BZK3	E9PAV3;Q13765	Nascent polypeptide-associated complex subunit alpha, muscle-specific form;Nascent polypeptide-associated complex subunit alpha	NACA	34
22.9309	22.7284	22.4191	18.7346	18.3981	19.2654					+	24hrsPOLR3Bdelta10_FLAG24hrs		3	3	3	49	49	49	11.25	0	18.338	100330000	18	3.73159	0	3.89339	9.90546	L0R819	L0R819		ASNSD1	36
22.9168	23.0961	23.2536	18.6555	19.1749	18.3339					+	24hrsPOLR3Bdelta10_FLAG24hrs		10	10	10	59.9	59.9	59.9	31.62	0	78.868	151550000	40	4.10933	0	4.36744	12.0111	O00165	O00165	HCLS1-associated protein X-1	HAX1	37
22.0898	22.1818	21.9567	19.0349	17.6441	19.115					+	24hrsPOLR3Bdelta10_FLAG24hrs		13	13	13	19.5	19.5	19.5	123.63	0	35.855	105900000	36	2.70884	0	3.47814	5.9766	O00410	O00410	Importin-5	IPO5	43
20.6454	20.9539	21.0815	19.8927	19.1878	18.1846					+	24hrsPOLR3Bdelta10_FLAG24hrs		5	5	5	3.6	3.6	3.6	190.68	0	8.1174	35277000	11	1.61339	0.00112067	1.80522	2.94861	O00443	O00443	Phosphatidylinositol 4-phosphate 3-kinase C2 domain-containing subunit alpha	PIK3C2A	45
20.894	19.8446	20.8279	21.3397	20.7772	21.4804					+	24hrsPOLR3Bdelta10_FLAG24hrs		3	3	3	35.6	35.6	35.6	9.5388	0	11.447	34925000	41	0.776846	0.0395111	-0.67692	-1.3495	O00479	O00479	High mobility group nucleosome-binding domain-containing protein 4	HMGN4	46
22.582	22.5437	22.2637	18.2081	19.7615	20.0389					+	24hrsPOLR3Bdelta10_FLAG24hrs		3	3	3	37	37	37	9.3697	0	6.6947	79754000	18	2.24634	0	3.12697	4.60887	O00483	O00483	Cytochrome c oxidase subunit NDUFA4	NDUFA4	47
21.2808	21.4049	21.0168	22.1339	22.7082	22.5032					+	24hrsPOLR3Bdelta10_FLAG24hrs		3	3	3	46.3	46.3	46.3	15.199	0	11.798	73203000	17	2.40358	0.000527184	-1.21423	-4.00336	O00488	O00488	Zinc finger protein 593	ZNF593	48
22.6869	22.2531	21.9995	22.9926	23.2418	22.9937					+	24hrsPOLR3Bdelta10_FLAG24hrs		6	6	6	9.8	9.8	9.8	66.049	0	50.147	234170000	68	1.60906	0.00276111	-0.762856	-2.40543	O00567	O00567	Nucleolar protein 56	NOP56	49
21.1316	21.0177	21.206	21.3204	21.3154	21.1351								8	8	7	14.8	14.8	13.1	73.243	0	18.021	76908000	41	0.779731	0.327737	-0.138518	-0.761482	O00571;O15523;Q9NQI0	O00571;O15523	ATP-dependent RNA helicase DDX3X;ATP-dependent RNA helicase DDX3Y	DDX3X;DDX3Y	50
22.7018	22.2659	22.3701	19.0396	19.377	19.0171					+	24hrsPOLR3Bdelta10_FLAG24hrs		6	6	6	27.2	27.2	27.2	35.144	0	36.857	86029000	21	4.32719	0	3.30137	11.9811	O00743	O00743	Serine/threonine-protein phosphatase 6 catalytic subunit;Serine/threonine-protein phosphatase 6 catalytic subunit, N-terminally processed	PPP6C	51
22.3264	21.8966	21.9684	22.6252	22.458	22.17								5	5	5	6.2	6.2	6.2	130.16	0	15.12	112940000	22	0.876433	0.0649015	-0.35394	-1.22885	O14617	O14617	AP-3 complex subunit delta-1	AP3D1	54
27.7706	27.8369	27.8218	28.8416	28.7442	28.3581					+	24hrsPOLR3Bdelta10_FLAG24hrs		38	38	38	68.1	68.1	68.1	72.683	0	323.31	21602000000	914	2.30885	0.000862016	-0.838162	-3.36619	O14744	O14744	Protein arginine N-methyltransferase 5;Protein arginine N-methyltransferase 5, N-terminally processed	PRMT5	55
21.1653	20.7396	20.8633	19.0363	18.9589	18.3377					+	24hrsPOLR3Bdelta10_FLAG24hrs		6	6	6	6	6	6	155.64	0	10.233	25291000	14	2.96332	0	2.14508	6.04774	O14802	O14802	DNA-directed RNA polymerase III subunit RPC1	POLR3A	57
21.4132	21.352	21.3464	19.4266	18.8136	19.6645					+	24hrsPOLR3Bdelta10_FLAG24hrs		3	3	3	16.1	16.1	16.1	27.887	0	6.25	41120000	13	2.9056	0	2.06896	5.83857	O14818;Q8TAA3	O14818;Q8TAA3	Proteasome subunit alpha type-7;Proteasome subunit alpha type-7-like	PSMA7;PSMA8	58
23.7145	23.6922	23.5947	18.8765	17.6578	18.9755					+	24hrsPOLR3Bdelta10_FLAG24hrs		30	30	30	24.5	24.5	24.5	251.89	0	134.97	583440000	129	3.57842	0	5.16385	9.8306	O15027	O15027	Protein transport protein Sec16A	SEC16A	59
21.0851	21.2603	21.2163	21.7446	22.2093	21.6574					+	24hrsPOLR3Bdelta10_FLAG24hrs		5	5	5	7	7	7	118.29	0	14.226	69533000	11	1.72373	0.00188136	-0.683189	-2.44718	O15042	O15042	U2 snRNP-associated SURP motif-containing protein	U2SURP	60
22.0676	22.1861	22.0664	18.2865	18.0906	19.1213					+	24hrsPOLR3Bdelta10_FLAG24hrs		9	9	9	34.1	34.1	34.1	39.249	0	105.07	156560000	46	3.46036	0	3.60723	8.61946	O15160	O15160	DNA-directed RNA polymerases I and III subunit RPAC1	POLR1C	63
20.7271	20.8706	21.0707	20.4878	21.3524	17.6042								3	3	3	3.6	3.6	3.6	119.94	0	8.7234	28062000	14	0.399814	0.238321	1.07467	0.868414	O15397	O15397	Importin-8	IPO8	69
24.2492	24.1457	24.2359	24.9826	24.9736	24.612					+	24hrsPOLR3Bdelta10_FLAG24hrs		16	16	16	25.4	25.4	25.4	90.932	0	54.284	504400000	115	2.15972	0.00108452	-0.645832	-2.85353	O43143	O43143	Pre-mRNA-splicing factor ATP-dependent RNA helicase DHX15	DHX15	70
19.9287	20.0714	19.6463	18.8425	17.9255	18.8035					+	24hrsPOLR3Bdelta10_FLAG24hrs		2	2	2	3	3	3	122.07	0	5.3213	8436700	6	1.85895	0.000814652	1.35829	3.20059	O43156	O43156	TELO2-interacting protein 1 homolog	TTI1	71
20.9685	20.9491	20.578	20.7708	20.7146	20.8175								3	3	3	6.4	6.4	6.4	56.65	0	6.9778	34677000	12	0.188145	0.833183	0.0642077	0.278594	O43175	O43175	D-3-phosphoglycerate dehydrogenase	PHGDH	74
22.6166	22.2706	21.9662	18.0812	19.2761	19.5888					+	24hrsPOLR3Bdelta10_FLAG24hrs		15	15	15	34.6	34.6	34.6	60.977	0	70.073	214220000	54	2.57692	0	3.30245	5.53819	O43242	O43242	26S proteasome non-ATPase regulatory subunit 3	PSMD3	75
22.6537	22.4292	22.3557	23.0054	23.0852	22.9551					+	24hrsPOLR3Bdelta10_FLAG24hrs		16	16	16	22.1	22.1	22.1	90.254	0	150.87	344250000	99	2.27497	0.00170122	-0.535703	-2.7151	O43290	O43290	U4/U6.U5 tri-snRNP-associated protein 1	SART1	76
21.412	21.0101	20.8617	21.4215	21.5204	21.0687								5	5	5	21.3	21.3	21.3	37.154	0	12.476	64204000	29	0.493547	0.318049	-0.24227	-0.771431	O43684	O43684	Mitotic checkpoint protein BUB3	BUB3	82
25.7605	25.7596	25.6712	26.696	26.7048	26.4333					+	24hrsPOLR3Bdelta10_FLAG24hrs		15	15	15	65.2	65.2	65.2	26.227	0	178.79	2441600000	280	3.144	0	-0.880963	-4.54442	O43809	O43809	Cleavage and polyadenylation specificity factor subunit 5	NUDT21	84
24.0378	24.0956	24.2052	20.9713	20.7508	21.7886					+	24hrsPOLR3Bdelta10_FLAG24hrs		11	11	11	43.2	43.2	43.2	37.106	0	66.834	528950000	77	3.11258	0	2.9426	7.01553	O43852	O43852	Calumenin	CALU	86
22.2181	22.068	21.7699	18.7734	19.817	20.7885					+	24hrsPOLR3Bdelta10_FLAG24hrs		3	3	3	52.6	52.6	52.6	10.998	0	8.6649	43715000	14	1.69289	0.000811679	2.22568	3.19523	O60220	O60220	Mitochondrial import inner membrane translocase subunit Tim8 A	TIMM8A	87
21.5443	21.566	21.5395	21.4299	21.7279	21.7558								6	6	4	13.5	13.5	9.8	69.602	0	17.091	56704000	27	0.348716	0.707877	-0.0879173	-0.429663	O60506	O60506	Heterogeneous nuclear ribonucleoprotein Q	SYNCRIP	89
22.1283	21.859	22.5598	22.7978	22.6622	22.9					+	24hrsPOLR3Bdelta10_FLAG24hrs		6	6	6	11.5	11.5	11.5	81.028	0	49.992	90837000	26	1.31395	0.0069862	-0.60433	-1.91606	O60583	O60583	Cyclin-T2	CCNT2	90
22.4672	22.85	22.4648	22.0891	22.1423	22.8443								3	3	3	27.8	27.8	27.8	13.952	0	7.1318	103550000	19	0.35642	0.486902	0.235448	0.627895	Q99880;Q99879;Q99877;Q93079;Q8N257;Q5QNW6;Q16778;P62807;P58876;P57053;P33778;P23527;P06899;O60814;Q96A08	Q99880;Q99879;Q99877;Q93079;Q8N257;Q5QNW6;Q16778;P62807;P58876;P57053;P33778;P23527;P06899;O60814;Q96A08	Histone H2B type 1-L;Histone H2B type 1-M;Histone H2B type 1-N;Histone H2B type 1-H;Histone H2B type 3-B;Histone H2B type 2-F;Histone H2B type 2-E;Histone H2B type 1-C/E/F/G/I;Histone H2B type 1-D;Histone H2B type F-S;Histone H2B type 1-B;Histone H2B type 1-O;Histone H2B type 1-J;Histone H2B type 1-K;Histone H2B type 1-A	HIST1H2BL;HIST1H2BM;HIST1H2BN;HIST1H2BH;HIST3H2BB;HIST2H2BF;HIST2H2BE;HIST1H2BC;HIST1H2BD;H2BFS;HIST1H2BB;HIST1H2BO;HIST1H2BJ;HIST1H2BK;HIST1H2BA	94
24.1451	24.1949	24.1736	24.6552	24.9819	24.6954					+	24hrsPOLR3Bdelta10_FLAG24hrs		6	6	6	12.1	12.1	12.1	57.673	0	65.265	586990000	91	2.36747	0.00112819	-0.606308	-2.97426	O60832	O60832	H/ACA ribonucleoprotein complex subunit 4	DKC1	95
23.5813	23.3577	23.3108	24.2794	24.368	24.0254					+	24hrsPOLR3Bdelta10_FLAG24hrs		38	38	38	37.3	37.3	37.3	138.83	0	323.31	1427900000	316	2.43828	0.000893173	-0.807685	-3.4766	O60841	O60841	Eukaryotic translation initiation factor 5B	EIF5B	96
24.6278	24.2792	24.1137	25.1829	25.0692	24.918					+	24hrsPOLR3Bdelta10_FLAG24hrs		5	5	5	36.5	36.5	36.5	16.368	0	16.24	504820000	70	1.86994	0.0016606	-0.716451	-2.65522	O60869	O60869	Endothelial differentiation-related factor 1	EDF1	97
25.2084	25.1967	25.1902	20.3634	20.3543	19.4874					+	24hrsPOLR3Bdelta10_FLAG24hrs		18	18	18	62.1	62.1	62.1	45.745	0	145.7	1316900000	160	4.21881	0	5.13006	13.1362	O60884	O60884	DnaJ homolog subfamily A member 2	DNAJA2	98
20.6977	20.7054	21.1643	20.7083	20.847	20.6424								4	4	4	4.6	4.6	4.6	141.06	0	13.752	50332000	21	0.302544	0.674471	0.123206	0.46384	O75122	O75122	CLIP-associating protein 2	CLASP2	101
22.1949	21.7449	21.8723	19.5628	19.8305	18.1431					+	24hrsPOLR3Bdelta10_FLAG24hrs		6	6	6	18.4	18.4	18.4	52.545	0	13.261	46431000	15	2.1573	0	2.75858	4.30735	O75306	O75306	NADH dehydrogenase [ubiquinone] iron-sulfur protein 2, mitochondrial	NDUFS2	105
22.1679	22.0529	21.8421	18.5515	18.2745	18.913					+	24hrsPOLR3Bdelta10_FLAG24hrs		6	6	6	31.8	31.8	31.8	30.241	0	16.584	61596000	21	4.10688	0	3.44132	11.1726	O75489	O75489	NADH dehydrogenase [ubiquinone] iron-sulfur protein 3, mitochondrial	NDUFS3	110
22.0814	21.8511	22.1171	23.0164	23.0772	22.6752					+	24hrsPOLR3Bdelta10_FLAG24hrs		29	29	29	33.2	33.2	33.2	145.83	0	93.029	487320000	157	2.41859	0.000462128	-0.906412	-3.62074	O75533	O75533	Splicing factor 3B subunit 1	SF3B1	111
20.5169	20.4204	20.6732	19.6438	18.8569	18.5958					+	24hrsPOLR3Bdelta10_FLAG24hrs		8	8	8	2.3	2.3	2.3	513.63	0	23.304	75572000	15	2.01558	0.000915226	1.50469	3.55336	O75592	O75592	E3 ubiquitin-protein ligase MYCBP2	MYCBP2	112
22.2516	22.1903	22.0089	22.7812	22.844	22.4628					+	24hrsPOLR3Bdelta10_FLAG24hrs		30	30	30	18.9	18.9	18.9	244.5	0	105.82	579160000	201	1.76884	0.00382507	-0.545725	-2.28646	O75643	O75643	U5 small nuclear ribonucleoprotein 200 kDa helicase	SNRNP200	113
24.4704	24.7131	24.6568	25.3221	25.5826	25.3504					+	24hrsPOLR3Bdelta10_FLAG24hrs		20	20	20	57.6	57.6	57.6	52.642	0	100.54	1371600000	222	2.72557	0.000486996	-0.804895	-3.8256	O75688;P35813	O75688	Protein phosphatase 1B	PPM1B	114
22.4204	23.394	22.1784	19.2137	21.0136	20.972					+	24hrsPOLR3Bdelta10_FLAG24hrs		16	16	16	19.1	19.1	19.1	155.2	0	82.584	257330000	78	1.4975	0.0010707	2.26453	2.83111	O75694	O75694	Nuclear pore complex protein Nup155	NUP155	115
21.4645	21.657	21.848	19.9888	18.6727	19.0259					+	24hrsPOLR3Bdelta10_FLAG24hrs		2	2	2	11.6	11.6	11.6	26.131	0.0013928	4.4495	27434000	5	2.39522	0	2.42735	4.77297	O75934	O75934	Pre-mRNA-splicing factor SPF27	BCAS2	118
20.961	21.1719	20.7564	21.9668	21.9221	21.6014					+	24hrsPOLR3Bdelta10_FLAG24hrs		5	5	5	28.9	28.9	28.9	29.841	0	15.679	61271000	19	2.19065	0.000829851	-0.867005	-3.25656	O75937	O75937	DnaJ homolog subfamily C member 8	DNAJC8	119
21.4231	21.4465	21.3364	22.3074	22.4422	21.9022					+	24hrsPOLR3Bdelta10_FLAG24hrs		4	4	4	29.4	29.4	29.4	26.711	0	24.287	88540000	25	2.10093	0.000774913	-0.815239	-3.06849	O75940	O75940	Survival of motor neuron-related-splicing factor 30	SMNDC1	120
23.3589	23.3115	23.3843	18.8758	18.8684	18.8723					+	24hrsPOLR3Bdelta10_FLAG24hrs		18	18	18	43.4	43.4	43.4	69.223	0	88.567	562920000	91	8.50098	0	4.4794	36.8822	O76031	O76031	ATP-dependent Clp protease ATP-binding subunit clpX-like, mitochondrial	CLPX	122
22.5074	22.5051	22.3617	18.0654	18.9799	18.3992					+	24hrsPOLR3Bdelta10_FLAG24hrs		7	7	7	23.7	23.7	23.7	59.832	0	27.912	135770000	29	3.89831	0	3.97658	10.7047	O94763	O94763	Unconventional prefoldin RPB5 interactor 1	URI1	123
21.466	21.3558	21.2282	22.7254	22.5511	22.1767					+	24hrsPOLR3Bdelta10_FLAG24hrs		17	17	17	19.4	19.4	19.4	106.92	0	46.409	208900000	74	2.52675	0.000543	-1.1344	-4.11213	O94906	O94906	Pre-mRNA-processing factor 6	PRPF6	125
20.4457	20.211	20.3644	18.709	18.5177	17.7337					+	24hrsPOLR3Bdelta10_FLAG24hrs		4	4	4	7.7	7.7	7.7	71.682	0	7.1192	19288000	9	2.56315	0	2.02024	4.97342	O94927	O94927	HAUS augmin-like complex subunit 5	HAUS5	126
24.4475	24.5297	24.3513	20.6404	19.8898	19.8108					+	24hrsPOLR3Bdelta10_FLAG24hrs		70	70	70	36.5	36.5	36.5	309.35	0	323.31	2760800000	509	4.05734	0	4.32917	11.7211	O95071	O95071	E3 ubiquitin-protein ligase UBR5	UBR5	129
21.8564	21.9705	21.4615	18.88	19.5198	19.92					+	24hrsPOLR3Bdelta10_FLAG24hrs		6	6	6	7	7	7	150.25	0	52.45	46634000	23	2.62023	0	2.32288	5.28071	O95163	O95163	Elongator complex protein 1	IKBKAP	130
24.624	24.3097	24.3608	25.427	25.3684	25.0912					+	24hrsPOLR3Bdelta10_FLAG24hrs		19	19	19	42.4	42.4	42.4	51.466	0	323.31	1688100000	264	2.43165	0.000454393	-0.86402	-3.56828	O95232	O95232	Luc7-like protein 3	LUC7L3	131
20.9502	21.2322	20.6037	20.1373	18.478	19.2577					+	24hrsPOLR3Bdelta10_FLAG24hrs		4	4	4	5.6	5.6	5.6	119.52	0	8.1984	23172000	10	1.48066	0.0016756	1.63766	2.67333	O95373	O95373	Importin-7	IPO7	132
21.4276	21.2874	21.2192	21.9264	21.8903	21.7496					+	24hrsPOLR3Bdelta10_FLAG24hrs		9	9	9	19.1	19.1	19.1	68.386	0	25.963	132280000	50	2.57893	0.00113581	-0.544042	-2.99485	O95391	O95391	Pre-mRNA-splicing factor SLU7	SLU7	133
20.9253	21.1484	21.006	22.6354	22.6459	22.2359					+	24hrsPOLR3Bdelta10_FLAG24hrs		4	4	4	13.5	13.5	13.5	37.646	0	8.3132	68361000	16	3.22798	0	-1.47918	-5.91929	O95400	O95400	CD2 antigen cytoplasmic tail-binding protein 2	CD2BP2	134
21.5107	21.4279	21.478	18.8262	18.3582	19.1772					+	24hrsPOLR3Bdelta10_FLAG24hrs		4	4	4	19.8	19.8	19.8	43.064	0	9.3195	29289000	12	3.45061	0	2.685	7.93347	O95684	O95684	FGFR1 oncogene partner	FGFR1OP	135
20.804	21.0113	20.4275	18.4374	21.2685	21.6212								2	2	2	27.1	27.1	27.1	10.403	0.001355	4.1115	31256000	14	0.107869	0.836868	0.305252	0.272052	O95777	O95777	U6 snRNA-associated Sm-like protein LSm8	LSM8	136
26.2733	24.7226	26.3484	19.5997	18.6353	19.4565					+	24hrsPOLR3Bdelta10_FLAG24hrs		13	13	13	67.8	67.8	67.8	23.772	0	110.93	1745900000	123	3.37286	0	6.55095	9.23806	O95816	O95816	BAG family molecular chaperone regulator 2	BAG2	137
22.774	22.0314	22.1369	18.7348	18.9862	19.0499					+	24hrsPOLR3Bdelta10_FLAG24hrs		15	15	15	30.5	30.5	30.5	66.9	0	81.941	213370000	53	3.7591	0	3.39047	9.65622	O95831	O95831	Apoptosis-inducing factor 1, mitochondrial	AIFM1	138
26.5569	26.5862	26.6862	27.2919	27.4226	26.9367					+	24hrsPOLR3Bdelta10_FLAG24hrs		8	8	8	67.4	67.4	67.4	19.206	0	262.32	3229300000	285	1.80658	0.00247011	-0.607326	-2.42593	O95881	O95881	Thioredoxin domain-containing protein 12	TXNDC12	139
22.773	22.7179	21.9222	21.5095	21.369	23.0104								8	8	7	29.5	29.5	25.9	36.688	0	19.254	121250000	31	0.356797	0.356291	0.508092	0.733322	P00338	P00338	L-lactate dehydrogenase A chain	LDHA	140
22.5057	22.3622	22.0792	21.7176	18.8679	21.8744					+	24hrsPOLR3Bdelta10_FLAG24hrs		5	5	5	12.4	12.4	12.4	61.397	0	11.342	109100000	16	0.691362	0.0359098	1.49573	1.37844	P00367;P49448	P00367;P49448	Glutamate dehydrogenase 1, mitochondrial;Glutamate dehydrogenase 2, mitochondrial	GLUD1;GLUD2	141
21.7952	22.1783	21.9185	19.123	19.0843	19.5484					+	24hrsPOLR3Bdelta10_FLAG24hrs		3	3	2	5.9	5.9	4.3	73.051	0	5.3741	45327000	6	3.88411	0	2.71205	9.45974	P04049;P15056	P04049;P15056	RAF proto-oncogene serine/threonine-protein kinase;Serine/threonine-protein kinase B-raf	RAF1;BRAF	149
21.4929	21.2586	21.1282	21.4404	21.622	22.5788								4	4	4	14.8	14.8	14.8	39.42	0	6.9835	53929000	10	0.728978	0.0580894	-0.587179	-1.2523	P04075	P04075	Fructose-bisphosphate aldolase A	ALDOA	150
21.8744	21.7938	21.6805	22.338	22.3384	21.8665					+	24hrsPOLR3Bdelta10_FLAG24hrs		9	9	9	30.1	30.1	30.1	48.534	0	26.703	187570000	76	1.12114	0.0239318	-0.398101	-1.49108	P04181	P04181	Ornithine aminotransferase, mitochondrial;Ornithine aminotransferase, hepatic form;Ornithine aminotransferase, renal form	OAT	152
23.8136	24.0946	23.9614	19.4326	18.9443	19.7813					+	24hrsPOLR3Bdelta10_FLAG24hrs		26	5	2	74.1	14.6	6.3	49.585	0	138.98	224130000	59	4.23799	0	4.57047	12.8396	P04350	P04350	Tubulin beta-4A chain	TUBB4A	154
22.7848	22.3702	22.4733	22.7491	23.0853	23.8082					+	24hrsPOLR3Bdelta10_FLAG24hrs		7	7	6	31.6	31.6	25.4	36.053	0	29.866	178030000	33	0.933136	0.0202331	-0.671467	-1.53864	P04406;O14556	P04406	Glyceraldehyde-3-phosphate dehydrogenase	GAPDH	155
21.7297	23.0013	22.0117	21.6059	22.1529	21.9052								2	2	2	21.9	21.9	21.9	13.936	0	42.035	84759000	30	0.359618	0.396728	0.359554	0.695836	Q99878;Q96KK5;Q9BTM1;Q16777;Q93077;Q7L7L0;Q6FI13;P20671;P0C0S8;P04908;Q71UI9;P0C0S5;Q8IUE6;Q96QV6;P16104	Q99878;Q96KK5;Q9BTM1;Q16777;Q93077;Q7L7L0;Q6FI13;P20671;P0C0S8;P04908;Q71UI9;P0C0S5;Q8IUE6;Q96QV6;P16104	Histone H2A type 1-J;Histone H2A type 1-H;Histone H2A.J;Histone H2A type 2-C;Histone H2A type 1-C;Histone H2A type 3;Histone H2A type 2-A;Histone H2A type 1-D;Histone H2A type 1;Histone H2A type 1-B/E;Histone H2A.V;Histone H2A.Z;Histone H2A type 2-B;Histone H2A type 1-A;Histone H2AX	HIST1H2AJ;HIST1H2AH;H2AFJ;HIST2H2AC;HIST1H2AC;HIST3H2A;HIST2H2AA3;HIST1H2AD;HIST1H2AG;HIST1H2AB;H2AFV;H2AFZ;HIST2H2AB;HIST1H2AA;H2AFX	156
24.86	24.5027	24.7969	25.2091	25.2585	25.1082					+	24hrsPOLR3Bdelta10_FLAG24hrs		8	8	8	65	65	65	10.659	0	41.98	490270000	80	1.78448	0.0048739	-0.472052	-2.15884	P05114	P05114	Non-histone chromosomal protein HMG-14	HMGN1	159
25.2924	25.6427	25.4407	23.0763	23.4325	23.3903					+	24hrsPOLR3Bdelta10_FLAG24hrs		12	12	6	37.6	37.6	19.1	32.852	0	30.988	1375200000	106	3.85203	0	2.1589	8.58644	P05141;Q9H0C2	P05141	ADP/ATP translocase 2;ADP/ATP translocase 2, N-terminally processed	SLC25A5	160
26.6765	26.4833	26.5308	27.3126	27.3633	27.4714					+	24hrsPOLR3Bdelta10_FLAG24hrs		8	8	8	53.3	53.3	53.3	9.3926	0	323.31	1784600000	210	3.40615	0	-0.818886	-4.68854	P05204	P05204	Non-histone chromosomal protein HMG-17	HMGN2	162
25.0347	25.0253	25.1164	24.7707	24.7721	24.5066					+	24hrsPOLR3Bdelta10_FLAG24hrs		3	3	3	74.6	74.6	74.6	11.514	0	94.238	521690000	84	1.8083	0.00649244	0.375671	1.9476	P05386	P05386	60S acidic ribosomal protein P1	RPLP1	163
25.5385	25.5341	25.3951	25.3212	25.328	25.1185								7	7	7	80.9	80.9	80.9	11.665	0	323.31	1676200000	164	1.31164	0.052932	0.233308	1.27273	P05387	P05387	60S acidic ribosomal protein P2	RPLP2	164
23.7037	23.7046	23.9155	23.9142	23.988	23.8369								10	10	10	45.4	45.4	45.4	34.273	0	172.25	865730000	170	0.769323	0.332685	-0.138447	-0.757102	P05388;Q8NHW5	P05388;Q8NHW5	60S acidic ribosomal protein P0;60S acidic ribosomal protein P0-like	RPLP0;RPLP0P6	165
23.0359	22.8667	22.83	18.9828	18.4969	18.6981					+	24hrsPOLR3Bdelta10_FLAG24hrs		10	10	10	37.2	37.2	37.2	44.395	0	87.479	219870000	50	4.95595	0	4.18491	16.4386	P05423	P05423	DNA-directed RNA polymerase III subunit RPC4	POLR3D	166
23.2521	23.3843	23.287	19.1637	18.7949	19.585					+	24hrsPOLR3Bdelta10_FLAG24hrs		18	17	14	43	41.4	33.5	48.057	0	65.45	327420000	50	4.23405	0	4.12662	12.4431	P05783;CON__H-INV:HIT000015463;CON__Q92764;CON__Q497I4;Q92764	P05783	Keratin, type I cytoskeletal 18	KRT18	168
21.6301	21.4551	21.4187	19.4748	20.5942	19.0617					+	24hrsPOLR3Bdelta10_FLAG24hrs		4	4	4	11.3	11.3	11.3	56.559	0	7.8082	47875000	10	1.74605	0.0008	1.79107	3.18451	P06576	P06576	ATP synthase subunit beta, mitochondrial	ATP5B	170
21.6563	21.0463	20.9976	22.0153	22.4771	23.2532					+	24hrsPOLR3Bdelta10_FLAG24hrs		8	8	8	26.5	26.5	26.5	47.168	0	54.746	185100000	54	1.49114	0.0019646	-1.34849	-2.59944	P06733;P13929;P09104	P06733	Alpha-enolase	ENO1	172
24.7284	24.6505	24.7461	25.1981	25.3654	25.1244					+	24hrsPOLR3Bdelta10_FLAG24hrs		8	8	8	46.6	46.6	46.6	32.575	0	161.73	832460000	157	2.60142	0.00111325	-0.52094	-2.94129	P06748	P06748	Nucleophosmin	NPM1	173
21.9304	21.1557	21.1453	20.9748	21.152	22.5263								6	5	5	21.6	18	18	36.638	0	18.507	72620000	30	0.090142	0.882867	-0.140546	-0.214577	P07195;Q6ZMR3;P07864	P07195	L-lactate dehydrogenase B chain	LDHB	176
21.6792	21.3615	21.4126	19.261	18.109	19.8253					+	24hrsPOLR3Bdelta10_FLAG24hrs		5	4	4	9.9	8.3	8.3	61.516	0	10.877	38964000	13	2.03171	0.000505116	2.41932	3.93673	P07196	P07196	Neurofilament light polypeptide	NEFL	177
21.2517	20.5033	21.0579	19.004	20.0815	20.5198					+	24hrsPOLR3Bdelta10_FLAG24hrs		6	6	6	18.3	18.3	18.3	57.116	0	19.375	42333000	23	0.996768	0.0108121	1.0692	1.77285	P07237	P07237	Protein disulfide-isomerase	P4HB	178
29.6363	30.0169	30.1293	25.7046	25.743	25.463					+	24hrsPOLR3Bdelta10_FLAG24hrs		28	7	6	72.5	20.5	17.1	49.67	0	323.31	24640000000	456	4.80431	0	4.29059	15.7158	P07437;A6NNZ2;CON__ENSEMBL:ENSBTAP00000025008;Q9H4B7	P07437	Tubulin beta chain	TUBB	180
21.675	21.5802	21.5657	21.4755	21.5397	21.5766								11	11	11	10	10	10	170.59	0	29.7	99081000	56	0.777615	0.607563	0.0763245	0.525499	P07814	P07814	Bifunctional glutamate/proline--tRNA ligase;Glutamate--tRNA ligase;Proline--tRNA ligase	EPRS	182
21.1922	21.8137	22.024	19.2787	19.7909	20.2333					+	24hrsPOLR3Bdelta10_FLAG24hrs		2	2	2	8.6	8.6	8.6	37.821	0.0014124	4.5753	41866000	8	2.16535	0.000534975	1.909	4.04406	P07858	P07858	Cathepsin B;Cathepsin B light chain;Cathepsin B heavy chain	CTSB	183
24.4357	24.4439	24.4016	21.2326	21.5971	22.4232					+	24hrsPOLR3Bdelta10_FLAG24hrs		37	22	21	49	31.7	30.7	84.659	0	323.31	1227900000	203	2.79204	0	2.67608	5.91454	P07900;Q14568;Q58FF6;Q58FG0	P07900	Heat shock protein HSP 90-alpha	HSP90AA1	184
26.0952	25.9425	25.9904	22.5668	23.1149	23.8097					+	24hrsPOLR3Bdelta10_FLAG24hrs		39	39	19	57	57	33.4	83.263	0	323.31	3104200000	365	2.84715	0	2.84555	6.15337	P08238;Q58FF7	P08238	Heat shock protein HSP 90-beta	HSP90AB1	187
25.5232	25.7607	25.6881	20.2676	21.0371	21.5393					+	24hrsPOLR3Bdelta10_FLAG24hrs		38	38	35	68.7	68.7	63.5	53.651	0	323.31	3287300000	374	3.62928	0	4.70931	9.88485	P08670;P17661;P41219;P14136	P08670	Vimentin	VIM	190
23.7966	23.878	23.7907	24.1721	24.1527	24.016					+	24hrsPOLR3Bdelta10_FLAG24hrs		7	7	7	57	57	57	15.55	0	52.477	371190000	70	2.17187	0.0085283	-0.291799	-1.86298	P08708	P08708	40S ribosomal protein S17	RPS17	191
22.1805	22.136	21.9946	21.8392	22.6148	22.6883								4	4	4	24.7	24.7	24.7	32.854	0	29.747	116470000	39	0.426773	0.35635	-0.277063	-0.734282	P08865	P08865	40S ribosomal protein SA	RPSA	192
24.1365	24.1199	24.1346	25.2437	25.1741	25.12					+	24hrsPOLR3Bdelta10_FLAG24hrs		11	9	9	44.2	34.4	34.4	24.893	0	50.219	730580000	83	5.07397	0	-1.04893	-7.70203	P09429;B2RPK0;P23497	P09429;B2RPK0	High mobility group protein B1;Putative high mobility group protein B1-like 1	HMGB1;HMGB1P1	193
21.2381	21.2789	21.2266	20.0603	18.9618	18.7178					+	24hrsPOLR3Bdelta10_FLAG24hrs		3	3	3	15.2	15.2	15.2	47.578	0	8.4182	20242000	8	2.07678	0.000498165	2.00127	3.89962	P09543	P09543	2,3-cyclic-nucleotide 3-phosphodiesterase	CNP	194
22.1211	22.2458	22.4169	22.2312	22.3458	22.7874								4	4	4	14	14	14	38.746	0	40.848	102160000	33	0.436518	0.431443	-0.19354	-0.667354	P09651;Q32P51	P09651;Q32P51	Heterogeneous nuclear ribonucleoprotein A1;Heterogeneous nuclear ribonucleoprotein A1, N-terminally processed;Heterogeneous nuclear ribonucleoprotein A1-like 2	HNRNPA1;HNRNPA1L2	195
21.2069	20.9825	20.7838	21.9978	22.1607	21.7952					+	24hrsPOLR3Bdelta10_FLAG24hrs		3	3	3	16.5	16.5	16.5	28.415	0	10.608	49439000	16	2.44954	0.000484821	-0.993469	-3.79747	P09661	P09661	U2 small nuclear ribonucleoprotein A	SNRPA1	196
21.0596	20.9916	21.0029	22.1547	21.7754	21.3906					+	24hrsPOLR3Bdelta10_FLAG24hrs		8	8	8	11.4	11.4	11.4	113.08	0	19.376	69263000	18	1.56799	0.00391913	-0.755528	-2.3493	P09874	P09874	Poly [ADP-ribose] polymerase 1	PARP1	197
29.9947	30.0976	30.1728	25.1285	25.3802	25.5709					+	24hrsPOLR3Bdelta10_FLAG24hrs		55	55	31	75.4	75.4	48.7	70.051	0	323.31	77164000000	1847	5.36196	0	4.72852	19.8562	P0DMV9;P0DMV8	P0DMV9;P0DMV8	Heat shock 70 kDa protein 1B;Heat shock 70 kDa protein 1A	HSPA1B;HSPA1A	202
26.0341	25.8048	25.7413	26.674	26.8049	26.3342					+	24hrsPOLR3Bdelta10_FLAG24hrs		13	13	13	59.6	59.6	59.6	27.872	0	189.05	2291000000	190	1.95954	0.00140883	-0.744298	-2.79729	P0DN76;Q01081;Q8WU68	P0DN76;Q01081	Splicing factor U2AF 35 kDa subunit	U2AF1	203
23.4806	23.764	22.9948	18.7596	23.0341	22.8657								4	4	4	30.9	30.9	30.9	16.837	0	9.1126	170670000	10	0.586465	0.0649978	1.86001	1.22728	P0DP25;P0DP24;P0DP23	P0DP25;P0DP24;P0DP23			204
23.4434	22.8991	22.8077	23.7628	23.9409	23.2703					+	24hrsPOLR3Bdelta10_FLAG24hrs		5	5	3	35.2	35.2	27	14.332	0	10.009	150630000	45	1.01117	0.0176242	-0.607949	-1.59089	P0DPB5	P0DPB5			205
22.0951	21.9729	21.1856	19.0982	18.7605	19.8724					+	24hrsPOLR3Bdelta10_FLAG24hrs		5	3	3	31.6	24.1	24.1	15.237	0	14.093	30402000	11	2.34594	0	2.50749	4.68357	P0DPB6	P0DPB6			206
26.5498	26.798	26.7514	27.4406	27.7689	27.4689					+	24hrsPOLR3Bdelta10_FLAG24hrs		10	10	10	89.5	89.5	89.5	11.737	0	111.58	5492200000	280	2.57054	0.000478414	-0.859763	-3.74267	P10599	P10599	Thioredoxin	TXN	209
21.6031	20.9521	21.061	19.934	18.1721	18.6806					+	24hrsPOLR3Bdelta10_FLAG24hrs		5	5	5	17.1	17.1	17.1	42.981	0	21.582	54574000	18	1.81335	0.000879051	2.27646	3.44434	P10644	P10644	cAMP-dependent protein kinase type I-alpha regulatory subunit;cAMP-dependent protein kinase type I-alpha regulatory subunit, N-terminally processed	PRKAR1A	210
28.7547	29.0542	29.1406	20.5198	20.5324	21.6057					+	24hrsPOLR3Bdelta10_FLAG24hrs		56	56	56	85.5	85.5	85.5	61.054	0	323.31	41575000000	1960	4.54971	0	8.09721	16.9258	P10809	P10809	60 kDa heat shock protein, mitochondrial	HSPD1	211
25.35	25.4187	25.4557	23.0898	23.3729	23.2689					+	24hrsPOLR3Bdelta10_FLAG24hrs		28	27	27	49.1	49.1	49.1	72.332	0	316.55	2118600000	287	4.78447	0	2.16426	11.495	P11021	P11021	78 kDa glucose-regulated protein	HSPA5	212
28.2092	28.3179	28.3099	23.4826	23.8747	24.0202					+	24hrsPOLR3Bdelta10_FLAG24hrs		46	41	31	66.4	63	50.3	70.897	0	323.31	17857000000	712	4.97058	0	4.48648	16.9736	P11142	P11142	Heat shock cognate 71 kDa protein	HSPA8	213
28.0821	27.6645	27.6019	28.3162	28.3433	28.5138					+	24hrsPOLR3Bdelta10_FLAG24hrs		7	7	7	11.1	11.1	11.1	90.725	0	306.98	3408300000	197	1.69401	0.00386631	-0.608291	-2.31365	P11387	P11387	DNA topoisomerase 1	TOP1	215
22.1749	22.2527	22.3318	22.3521	22.5244	22.2391								11	11	7	23.6	23.6	13.2	70.67	0	38.211	237040000	43	0.556861	0.5075	-0.118736	-0.610397	P11940;Q9H361;Q4VXU2	P11940;Q9H361	Polyadenylate-binding protein 1;Polyadenylate-binding protein 3	PABPC1;PABPC3	216
23.374	23.2257	23.3049	21.0909	21.4082	20.2005					+	24hrsPOLR3Bdelta10_FLAG24hrs		10	4	4	34.6	16.1	16.1	32.866	0	14.481	136810000	20	2.56318	0	2.40166	5.17587	P12236;P12235	P12236;P12235	ADP/ATP translocase 3;ADP/ATP translocase 3, N-terminally processed;ADP/ATP translocase 1	SLC25A6;SLC25A4	217
21.1837	21.5686	20.9192	21.1953	21.974	21.9248								5	5	5	43.8	43.8	43.8	16.572	0	12.875	81681000	25	0.685856	0.0876317	-0.474236	-1.14396	P12273	P12273	Prolactin-inducible protein	PIP	219
21.3312	20.3126	20.558	20.9253	21.2923	23.1949								5	5	5	18.1	18.1	18.1	42.644	0	16.058	60632000	15	0.627813	0.0621672	-1.07025	-1.23381	P12277	P12277	Creatine kinase B-type	CKB	220
22.1633	22.4833	21.8507	19.2231	18.8762	18.8271					+	24hrsPOLR3Bdelta10_FLAG24hrs		2	2	2	4.9	4.9	4.9	44.96	0.004902	3.25	29236000	9	3.87282	0	3.19029	9.93641	P13473	P13473	Lysosome-associated membrane glycoprotein 2	LAMP2	221
22.8907	22.7075	22.8103	21.6382	21.7548	22.8034					+	24hrsPOLR3Bdelta10_FLAG24hrs		19	18	18	33.8	32.6	32.6	95.337	0	58.666	370990000	84	0.920302	0.0193078	0.737361	1.55477	P13639	P13639	Elongation factor 2	EEF2	222
21.4254	21.4232	21.3568	18.7209	19.5733	18.3655					+	24hrsPOLR3Bdelta10_FLAG24hrs		5	5	5	12.4	12.4	12.4	61.049	0	21.651	37292000	17	2.66027	0	2.51523	5.479	P13674	P13674	Prolyl 4-hydroxylase subunit alpha-1	P4HA1	223
23.2322	23.2132	23.1535	24.1586	24.1298	24.0257					+	24hrsPOLR3Bdelta10_FLAG24hrs		6	6	6	21.2	21.2	21.2	24.614	0	21.219	313050000	74	4.37488	0	-0.905072	-6.16487	P63162;P14678	P63162;P14678	Small nuclear ribonucleoprotein-associated protein N;Small nuclear ribonucleoprotein-associated proteins B and B	SNRPN;SNRPB	227
21.2547	21.4423	21.1162	21.4447	21.7352	21.5089								5	5	5	14.1	14.1	14.1	64.132	0	18.442	71970000	19	1.06168	0.0528083	-0.291855	-1.27344	P14866	P14866	Heterogeneous nuclear ribonucleoprotein L	HNRNPL	228
22.4197	22.5599	22.2002	22.5864	22.5225	22.5362								14	14	14	35.1	35.1	35.1	57.136	0	63.436	290950000	80	0.659724	0.33826	-0.155099	-0.751191	P14868	P14868	Aspartate--tRNA ligase, cytoplasmic	DARS	229
23.4645	23.1412	22.8601	23.0379	23.0459	23.5476								3	3	1	28.3	28.3	9.2	17.149	0	14.811	180950000	31	0.0802997	0.913104	-0.0552139	-0.161115	P15531	P15531	Nucleoside diphosphate kinase A	NME1	233
23.7286	23.7758	23.8801	24.7777	24.7168	24.2075					+	24hrsPOLR3Bdelta10_FLAG24hrs		16	16	16	49	49	49	46.442	0	68.194	1385400000	221	1.84518	0.00169088	-0.772508	-2.69886	P15735	P15735	Phosphorylase b kinase gamma catalytic chain, liver/testis isoform	PHKG2	234
22.5285	22.6631	22.3879	20.9276	21.1631	21.4643					+	24hrsPOLR3Bdelta10_FLAG24hrs		8	8	8	34.5	34.5	34.5	31.324	0	20.863	183440000	34	2.81298	0	1.3415	4.88797	P15880	P15880	40S ribosomal protein S2	RPS2	235
20.884	20.7325	20.7621	20.2891	18.4669	20.9449								12	12	12	5.7	5.7	5.7	331.77	0	27.267	55928000	36	0.52909	0.115472	0.892582	1.05916	P15924	P15924	Desmoplakin	DSP	236
23.9261	23.8584	23.2216	23.9399	23.8924	24.0373								5	5	2	21.1	21.1	9.4	21.364	0	15.954	249370000	62	0.558808	0.230403	-0.287804	-0.876324	P16403;P16402;P22492;Q02539	P16403;P16402	Histone H1.2;Histone H1.3	HIST1H1C;HIST1H1D	237
29.701	30.3459	30.2401	19.2647	24.5877	24.6196					+	24hrsPOLR3Bdelta10_FLAG24hrs		14	1	1	17.4	1.7	1.7	71.027	0	10.864	6585100000	44	1.8141	0.00049589	7.27167	3.84574	P17066;P48741	P17066	Heat shock 70 kDa protein 6	HSPA6	238
25.5414	25.222	24.8535	25.9212	26.0411	25.6996					+	24hrsPOLR3Bdelta10_FLAG24hrs		6	6	6	39.3	39.3	39.3	11.676	0	90.641	833430000	139	1.42581	0.00535178	-0.681684	-2.11385	P17096	P17096	High mobility group protein HMG-I/HMG-Y	HMGA1	239
20.5137	21.4468	20.3726	19.0997	18.9351	20.1413					+	24hrsPOLR3Bdelta10_FLAG24hrs		4	2	2	8.5	5	5	69.147	0	5.7311	22354000	8	1.2838	0.00381489	1.3857	2.28611	P17844	P17844	Probable ATP-dependent RNA helicase DDX5	DDX5	241
23.7404	23.8497	23.9748	19.226	19.8077	19.9025					+	24hrsPOLR3Bdelta10_FLAG24hrs		18	18	18	46.2	46.2	46.2	60.343	0	107.06	523080000	104	4.34087	0	4.20956	13.0705	P17987	P17987	T-complex protein 1 subunit alpha	TCP1	243
23.307	23.019	23.3151	21.4658	21.836	22.2448					+	24hrsPOLR3Bdelta10_FLAG24hrs		9	9	9	31	31	31	29.225	0	21.032	192840000	28	2.29253	0.000512264	1.36484	3.95434	P18124	P18124	60S ribosomal protein L7	RPL7	244
23.1525	22.8493	22.8121	22.7443	23.1232	22.919								5	5	5	32.6	32.6	32.6	21.397	0	19.008	211510000	48	0.0198245	0.983705	0.00914828	0.0360664	P18621	P18621	60S ribosomal protein L17	RPL17	245
23.6212	23.6898	23.633	23.603	23.9873	24.008								24	24	24	33.5	33.5	33.5	76.613	0	174.22	1259500000	258	0.751147	0.184868	-0.218109	-0.934533	P19338	P19338	Nucleolin	NCL	247
21.1262	21.0505	20.9811	19.7491	19.2696	18.2214					+	24hrsPOLR3Bdelta10_FLAG24hrs		4	4	4	22.2	22.2	22.2	31.441	0	9.7851	27607000	18	1.91665	0.0004525	1.97257	3.56695	P19387	P19387	DNA-directed RNA polymerase II subunit RPB3	POLR2C	248
22.4181	21.9785	22.2551	19.1819	18.5173	18.5748					+	24hrsPOLR3Bdelta10_FLAG24hrs		4	4	4	31.9	31.9	31.9	24.551	0	31.582	60985000	24	3.81254	0	3.45922	9.93138	P19388	P19388	DNA-directed RNA polymerases I, II, and III subunit RPABC1	POLR2E	249
21.9569	21.8314	21.9809	22.6303	22.9431	22.6591					+	24hrsPOLR3Bdelta10_FLAG24hrs		11	11	11	29.3	29.3	29.3	54.169	0	24.94	230580000	48	2.76335	0.000500461	-0.821122	-3.9091	P19474	P19474	E3 ubiquitin-protein ligase TRIM21	TRIM21	250
22.2905	21.7164	22.0869	22.3453	22.9006	19.8809								3	3	3	36.9	36.9	36.9	22.168	0	16.083	73010000	16	0.125116	0.813283	0.322348	0.309043	P20290	P20290	Transcription factor BTF3	BTF3	251
23.8495	23.3204	23.1711	24.7271	24.5553	24.066					+	24hrsPOLR3Bdelta10_FLAG24hrs		6	6	6	44.8	44.8	44.8	15.585	0	39.469	333890000	66	1.6078	0.00197041	-1.00247	-2.59974	P21741	P21741	Midkine	MDK	256
22.1083	22.5939	22.4127	22.8031	22.9891	22.9533					+	24hrsPOLR3Bdelta10_FLAG24hrs		5	5	5	42.7	42.7	42.7	24.636	0	48.242	201990000	30	1.62706	0.00484884	-0.543545	-2.15085	P22061	P22061	Protein-L-isoaspartate(D-aspartate) O-methyltransferase	PCMT1	257
21.1435	21.4327	21.6349	18.3218	19.3335	19.0387					+	24hrsPOLR3Bdelta10_FLAG24hrs		6	6	6	9.6	9.6	9.6	107.77	0	18.638	30336000	18	2.77959	0	2.50573	5.79316	P22102	P22102	Trifunctional purine biosynthetic protein adenosine-3;Phosphoribosylamine--glycine ligase;Phosphoribosylformylglycinamidine cyclo-ligase;Phosphoribosylglycinamide formyltransferase	GART	259
21.3049	21.1544	21.2543	20.8748	21.1851	21.7198								5	5	5	18.4	18.4	18.4	37.429	0	12.722	58367000	15	0.0295426	0.968106	-0.0220191	-0.0627827	P22626	P22626	Heterogeneous nuclear ribonucleoproteins A2/B1	HNRNPA2B1	261
30.3767	30.1414	30.0775	30.9723	31.1322	30.8099					+	24hrsPOLR3Bdelta10_FLAG24hrs		25	25	25	69.4	69.4	69.4	23.742	0	323.31	75519000000	906	2.39506	0.000858687	-0.772927	-3.35895	P23284	P23284	Peptidyl-prolyl cis-trans isomerase B	PPIB	263
23.0197	22.9466	22.8242	22.6277	22.9871	22.8822								11	11	11	56	56	56	26.688	0	35.13	421080000	82	0.333374	0.695248	0.0978298	0.442682	P23396	P23396	40S ribosomal protein S3	RPS3	265
23.3828	22.1771	22.5805	22.3293	23.0828	23.4791								6	6	6	50.6	50.6	50.6	18.502	0	25.666	152870000	31	0.196613	0.707656	-0.25025	-0.424744	P23528;Q9Y281	P23528;Q9Y281	Cofilin-1;Cofilin-2	CFL1;CFL2	266
21.4687	21.4133	21.488	21.5159	21.7489	22.467								9	9	9	17.7	17.7	17.7	69.15	0	40.449	97983000	52	0.723465	0.0802294	-0.453926	-1.1726	P23588	P23588	Eukaryotic translation initiation factor 4B	EIF4B	267
21.6844	21.3864	21.5497	21.2063	22.095	21.8069								3	3	3	16.4	16.4	16.4	24.763	0	7.7979	62496000	13	0.231377	0.704285	-0.16258	-0.432838	P24534	P24534	Elongation factor 1-beta	EEF1B2	268
23.5413	23.5198	23.8389	23.435	23.5509	23.3333								6	6	6	62.9	62.9	62.9	14.515	0	26.427	276820000	56	0.735594	0.22861	0.193597	0.877424	P25398	P25398	40S ribosomal protein S12	RPS12	270
21.2671	21.3314	21.4255	19.3139	17.9846	19.4148					+	24hrsPOLR3Bdelta10_FLAG24hrs		7	7	7	25.6	25.6	25.6	38.044	0	14.012	64221000	26	2.20443	0	2.43692	4.32763	P25685;Q9UDY4	P25685	DnaJ homolog subfamily B member 1	DNAJB1	271
22.3184	22.3707	22.2431	18.1208	20.0091	20.3367					+	24hrsPOLR3Bdelta10_FLAG24hrs		5	5	5	15.6	15.6	15.6	59.75	0	61.081	109490000	33	1.82131	0.000450622	2.82188	3.56513	P25705	P25705	ATP synthase subunit alpha, mitochondrial	ATP5A1	272
20.8516	21.0851	21.5883	19.7691	19.5205	20.0443					+	24hrsPOLR3Bdelta10_FLAG24hrs		2	2	2	17.1	17.1	17.1	25.898	0	7.5554	28387000	14	2.20829	0.000489189	1.39704	3.82927	P25787	P25787	Proteasome subunit alpha type-2	PSMA2	274
26.1934	26.1419	26.3396	27.1379	27.2438	26.8188					+	24hrsPOLR3Bdelta10_FLAG24hrs		22	22	22	53.5	53.5	53.5	53.5	0	323.31	5078000000	609	2.40575	0.000904065	-0.841881	-3.49666	P26368	P26368	Splicing factor U2AF 65 kDa subunit	U2AF2	276
23.4391	23.0643	22.8716	21.7696	22.1178	22.3064					+	24hrsPOLR3Bdelta10_FLAG24hrs		6	6	6	28.9	28.9	28.9	24.261	0	42.522	178730000	43	2.00809	0.000817647	1.0604	3.22228	P26373	P26373	60S ribosomal protein L13	RPL13	277
24.5011	24.3965	24.2168	25.2296	25.3548	25.1177					+	24hrsPOLR3Bdelta10_FLAG24hrs		12	12	10	34	34	23.9	24.033	0	105.53	1340600000	190	2.88141	0.000548485	-0.862593	-4.15484	P26583	P26583	High mobility group protein B2	HMGB2	278
21.4902	21.2732	21.2223	20.7764	20.9301	20.8459					+	24hrsPOLR3Bdelta10_FLAG24hrs		4	4	4	12.2	12.2	12.2	57.221	0	14.117	49042000	23	2.16058	0.00189205	0.477786	2.47039	P26599;O95758	P26599	Polypyrimidine tract-binding protein 1	PTBP1	279
22.1494	22.1828	21.8943	22.2535	22.3246	22.5807					+	24hrsPOLR3Bdelta10_FLAG24hrs		4	4	4	10.8	10.8	10.8	50.118	0	37.1	124540000	44	1.08366	0.0425057	-0.310766	-1.32343	P26641	P26641	Elongation factor 1-gamma	EEF1G	280
21.3619	20.9334	20.5097	20.6307	20.5576	21.629								3	2	2	14.3	10.2	10.2	27.764	0	14.478	25540000	15	0.00316201	0.995891	-0.00410334	-0.0078275	P27348	P27348	14-3-3 protein theta	YWHAQ	281
22.0675	21.8598	22.3657	21.6309	21.8727	21.6301					+	24hrsPOLR3Bdelta10_FLAG24hrs		4	4	4	28.5	28.5	28.5	24.604	0	19.901	87907000	30	1.08412	0.0279219	0.386417	1.44418	P27635;Q96L21	P27635;Q96L21	60S ribosomal protein L10;60S ribosomal protein L10-like	RPL10;RPL10L	282
20.2833	19.7955	19.8314	21.2262	21.1682	20.9035					+	24hrsPOLR3Bdelta10_FLAG24hrs		3	3	3	16.4	16.4	16.4	35.554	0	9.301	29586000	18	2.43173	0.000509859	-1.1292	-3.95165	P27695	P27695	DNA-(apurinic or apyrimidinic site) lyase;DNA-(apurinic or apyrimidinic site) lyase, mitochondrial	APEX1	283
25.4617	25.4287	25.3319	14.9734	15.2367	14.6428					+	24hrsPOLR3Bdelta10_FLAG24hrs		88	88	88	62.1	62.1	62.1	242.98	0	323.31	6085500000	765	6.31637	0	10.4565	37.8609	P27708;P31327	P27708	CAD protein;Glutamine-dependent carbamoyl-phosphate synthase;Aspartate carbamoyltransferase;Dihydroorotase	CAD	284
24.6114	23.9323	22.8459	23.7883	19.6795	23.5264								4	4	4	22.4	22.4	22.4	26.411	0	7.2782	172130000	6	0.441639	0.171092	1.46516	0.961306	P28066	P28066	Proteasome subunit alpha type-5	PSMA5	286
20.8735	20.3145	20.3628	19.8563	19.8888	18.7531					+	24hrsPOLR3Bdelta10_FLAG24hrs		2	2	2	9.5	9.5	9.5	28.48	0	5.1968	20862000	9	1.15615	0.00626634	1.01754	1.98012	P28074	P28074	Proteasome subunit beta type-5	PSMB5	288
21.9469	22.0877	21.6549	22.5736	22.6971	22.5831					+	24hrsPOLR3Bdelta10_FLAG24hrs		2	2	2	2.7	2.7	2.7	63.544	0	41.398	76113000	35	2.24581	0.000777622	-0.72146	-3.08963	P28799	P28799	Granulins;Acrogranin;Paragranulin;Granulin-1;Granulin-2;Granulin-3;Granulin-4;Granulin-5;Granulin-6;Granulin-7	GRN	289
21.4876	21.3198	21.1441	21.4825	22.0668	22.5869					+	24hrsPOLR3Bdelta10_FLAG24hrs		3	3	3	16	16	16	31.121	0	8.9793	70319000	13	1.02346	0.0135044	-0.728199	-1.67775	P29692	P29692	Elongation factor 1-delta	EEF1D	290
21.6208	21.0229	21.2856	18.2256	19.7606	19.9697					+	24hrsPOLR3Bdelta10_FLAG24hrs		4	4	4	23.2	23.2	23.2	31.554	0	21.55	35609000	11	1.58581	0.00111694	1.99111	2.9436	P29966	P29966	Myristoylated alanine-rich C-kinase substrate	MARCKS	291
22.6271	22.2607	22.6817	23.0201	23.3496	23.7361					+	24hrsPOLR3Bdelta10_FLAG24hrs		8	8	8	46.9	46.9	46.9	25.035	0	27.024	190330000	41	1.58154	0.00187606	-0.845441	-2.44688	P30041	P30041	Peroxiredoxin-6	PRDX6	292
23.3083	23.3044	23.132	23.5459	23.5009	23.3298								6	6	6	54.5	54.5	54.5	17.818	0	111.98	482500000	85	1.12806	0.093886	-0.21066	-1.12158	P30050	P30050	60S ribosomal protein L12	RPL12	293
21.5997	21.6269	21.6988	18.8848	18.2151	19.988					+	24hrsPOLR3Bdelta10_FLAG24hrs		4	4	4	10.2	10.2	10.2	65.308	0	11.517	39560000	14	2.13965	0.000554082	2.61253	4.22933	P30153;P30154	P30153	Serine/threonine-protein phosphatase 2A 65 kDa regulatory subunit A alpha isoform	PPP2R1A	295
22.9764	22.9619	22.9592	18.5562	17.8625	20.2921					+	24hrsPOLR3Bdelta10_FLAG24hrs		18	18	18	19.1	19.1	19.1	133.9	0	78.951	239140000	70	2.30786	0	4.06224	4.93848	P30876	P30876	DNA-directed RNA polymerase II subunit RPB2	POLR2B	298
25.8964	26.113	26.1341	22.252	22.4376	22.231					+	24hrsPOLR3Bdelta10_FLAG24hrs		24	24	24	78.3	78.3	78.3	44.868	0	319.34	2206500000	245	5.50857	0	3.74101	18.6656	P31689	P31689	DnaJ homolog subfamily A member 1	DNAJA1	300
23.453	23.6698	23.5358	23.2667	23.4339	23.3851								9	9	7	32.5	32.5	26.5	49.229	0	215.13	606130000	124	1.11782	0.115698	0.190953	1.05888	P31943;P55795	P31943	Heterogeneous nuclear ribonucleoprotein H;Heterogeneous nuclear ribonucleoprotein H, N-terminally processed	HNRNPH1	301
20.4447	19.9904	19.9345	19.4873	17.395	19.5279					+	24hrsPOLR3Bdelta10_FLAG24hrs		3	2	2	14.6	10.6	10.6	28.082	0.0093567	2.9168	9120000	2	0.848267	0.0169032	1.31976	1.60438	P31946	P31946	14-3-3 protein beta/alpha;14-3-3 protein beta/alpha, N-terminally processed	YWHAB	303
23.4248	23.6534	23.199	20.1825	18.7826	20.1047					+	24hrsPOLR3Bdelta10_FLAG24hrs		17	17	17	33	33	33	62.639	0	46.035	372970000	72	2.85769	0	3.73582	6.52204	P31948	P31948	Stress-induced-phosphoprotein 1	STIP1	304
20.5921	20.434	20.5764	20.8746	21.0245	22.1034					+	24hrsPOLR3Bdelta10_FLAG24hrs		4	3	3	23.7	18.2	18.2	21.892	0	6.0661	32981000	8	0.959611	0.0154415	-0.799981	-1.63155	P32119	P32119	Peroxiredoxin-2	PRDX2	305
22.6985	22.4852	22.6577	22.7227	23.1403	22.7311								5	5	5	28.6	28.6	28.6	21.863	0	29.811	163630000	27	0.755974	0.153417	-0.25089	-0.99341	P32969	P32969	60S ribosomal protein L9	RPL9	307
28.8305	28.5786	28.5754	29.235	29.3909	29.0646					+	24hrsPOLR3Bdelta10_FLAG24hrs		7	7	7	62.5	62.5	62.5	14.787	0	283.38	9328400000	251	1.9633	0.00191379	-0.568672	-2.50989	P35268	P35268	60S ribosomal protein L22	RPL22	312
21.601	21.5954	21.586	22.1924	22.1349	22.0311					+	24hrsPOLR3Bdelta10_FLAG24hrs		7	7	7	12.4	12.4	12.4	58.24	0	28.584	130740000	66	3.42284	0.00044876	-0.525315	-3.56334	P35269	P35269	General transcription factor IIF subunit 1	GTF2F1	313
20.6292	20.2991	20.6066	20.9925	20.7442	20.8524					+	24hrsPOLR3Bdelta10_FLAG24hrs		3	3	3	3.5	3.5	3.5	174.76	0	10.534	33228000	12	1.28285	0.020187	-0.351439	-1.53826	P35573	P35573	Glycogen debranching enzyme;4-alpha-glucanotransferase;Amylo-alpha-1,6-glucosidase	AGL	315
21.7216	21.516	21.5445	22.567	22.2671	22.2139					+	24hrsPOLR3Bdelta10_FLAG24hrs		9	9	9	19.7	19.7	19.7	80.954	0	22.458	132370000	44	2.39257	0.000852107	-0.755294	-3.3223	P35611	P35611	Alpha-adducin	ADD1	317
21.4749	21.37	21.6464	22.3761	22.1786	22.3829					+	24hrsPOLR3Bdelta10_FLAG24hrs		5	5	5	10.8	10.8	10.8	53.425	0	15.211	100970000	19	2.83286	0.000519617	-0.815447	-3.9823	P35637;Q92804	P35637	RNA-binding protein FUS	FUS	319
22.6046	22.4509	22.1608	23.0959	23.2604	22.8426					+	24hrsPOLR3Bdelta10_FLAG24hrs		6	6	6	15.5	15.5	15.5	42.674	0	21.33	187940000	58	1.68582	0.00366243	-0.660861	-2.37698	P35659	P35659	Protein DEK	DEK	320
22.3417	22.4187	22.1139	20.3772	20.6187	18.5842					+	24hrsPOLR3Bdelta10_FLAG24hrs		7	7	7	21.5	21.5	21.5	48.633	0	28.366	65700000	24	1.70051	0.000826766	2.43138	3.24969	P35998	P35998	26S protease regulatory subunit 7	PSMC2	321
21.3558	21.4349	21.5293	19.5299	19.3922	18.9028					+	24hrsPOLR3Bdelta10_FLAG24hrs		3	3	3	10.4	10.4	10.4	32.996	0	8.807	35672000	13	3.41123	0	2.16501	7.29478	P36542	P36542	ATP synthase subunit gamma, mitochondrial	ATP5C1	322
23.5418	23.3675	23.5486	21.4881	21.3977	21.998					+	24hrsPOLR3Bdelta10_FLAG24hrs		10	10	10	33.5	33.5	33.5	47.697	0	27.966	311370000	40	3.16029	0	1.85805	6.27642	P36578	P36578	60S ribosomal protein L4	RPL4	323
23.7779	23.9748	23.8115	18.2955	19.0609	18.2232					+	24hrsPOLR3Bdelta10_FLAG24hrs		25	25	25	35.3	35.3	35.3	106.49	0	155.3	661720000	151	4.37965	0	5.32816	14.2154	P36776	P36776	Lon protease homolog, mitochondrial	LONP1	324
20.4667	20.6417	20.2672	19.4377	19.303	18.2626					+	24hrsPOLR3Bdelta10_FLAG24hrs		4	4	4	12.4	12.4	12.4	36.983	0	9.0531	21578000	18	1.70719	0.00113199	1.45744	2.99445	P36873;P62140;P62136	P36873;P62140;P62136	Serine/threonine-protein phosphatase PP1-gamma catalytic subunit;Serine/threonine-protein phosphatase PP1-beta catalytic subunit;Serine/threonine-protein phosphatase PP1-alpha catalytic subunit	PPP1CC;PPP1CB;PPP1CA	325
22.3625	21.7068	22.1617	22.8652	23.0197	22.8257					+	24hrsPOLR3Bdelta10_FLAG24hrs		2	2	2	19.9	19.9	19.9	14.57	0	24.337	83247000	29	1.81952	0.00171169	-0.826563	-2.72968	P37108	P37108	Signal recognition particle 14 kDa protein	SRP14	326
21.6475	21.2082	20.9526	18.8387	19.5749	18.7055					+	24hrsPOLR3Bdelta10_FLAG24hrs		4	4	4	14.1	14.1	14.1	48.115	0	18.143	30147000	9	2.56289	0	2.22974	5.09054	P37268	P37268	Squalene synthase	FDFT1	327
25.7138	25.8186	25.877	21.4329	21.7926	22.28					+	24hrsPOLR3Bdelta10_FLAG24hrs		38	37	37	62.2	61.1	61.1	73.68	0	323.31	3079100000	415	4.03538	0	3.96797	11.3352	P38646	P38646	Stress-70 protein, mitochondrial	HSPA9	329
22.9846	22.4982	22.6579	22.9241	22.642	23.0114								4	4	4	27.6	27.6	27.6	16.06	0	12.024	129960000	34	0.330519	0.617312	-0.145618	-0.517422	P39019	P39019	40S ribosomal protein S19	RPS19	330
22.6217	22.3176	22.2546	21.4522	21.5485	21.8117					+	24hrsPOLR3Bdelta10_FLAG24hrs		8	8	8	21.8	21.8	21.8	46.108	0	18.244	210360000	35	2.15093	0.000780351	0.793856	3.09896	P39023	P39023	60S ribosomal protein L3	RPL3	331
20.6668	20.8228	20.8138	22.2908	21.8516	21.4811					+	24hrsPOLR3Bdelta10_FLAG24hrs		3	3	3	12.4	12.4	12.4	42.592	0	16.119	44204000	14	2.00603	0.00083609	-1.10672	-3.26065	P39748	P39748	Flap endonuclease 1	FEN1	332
22.9026	22.9504	22.8692	18.8073	20.4452	21.334					+	24hrsPOLR3Bdelta10_FLAG24hrs		12	12	12	31.6	31.6	31.6	58.024	0	89.661	303870000	85	1.66703	0.000820664	2.71191	3.22698	P40227;Q92526	P40227	T-complex protein 1 subunit zeta	CCT6A	333
22.7139	22.9536	22.2155	21.63	21.707	21.9829					+	24hrsPOLR3Bdelta10_FLAG24hrs		3	3	3	16.3	16.3	16.3	23.577	0	11.766	79753000	23	1.61388	0.00190286	0.854387	2.4957	P40429;Q6NVV1	P40429	60S ribosomal protein L13a	RPL13A	334
21.2521	20.2977	20.3091	20.8269	20.7845	22.0067								6	6	6	26.9	26.9	26.9	35.503	0	17.702	67071000	20	0.502288	0.171188	-0.586385	-0.960789	P40926	P40926	Malate dehydrogenase, mitochondrial	MDH2	337
22.4311	22.1161	22.2014	19.5951	18.4437	18.2001					+	24hrsPOLR3Bdelta10_FLAG24hrs		12	12	12	22.4	22.4	22.4	82.999	0	70.783	211810000	66	2.86894	0	3.50325	6.48326	P40939	P40939	Trifunctional enzyme subunit alpha, mitochondrial;Long-chain enoyl-CoA hydratase;Long chain 3-hydroxyacyl-CoA dehydrogenase	HADHA	340
22.1775	21.6205	21.5145	22.7056	22.6209	22.3411					+	24hrsPOLR3Bdelta10_FLAG24hrs		5	5	5	41	41	41	17	0	14.89	104130000	26	1.55031	0.00392986	-0.78502	-2.35556	P41223	P41223	Protein BUD31 homolog	BUD31	342
22.0092	21.9238	21.7272	22.2762	22.1379	21.9233								16	16	16	17.4	17.4	17.4	144.5	0	41.677	284230000	66	0.787313	0.164279	-0.225776	-0.971766	P41252	P41252	Isoleucine--tRNA ligase, cytoplasmic	IARS	343
20.7735	20.9101	20.7722	18.3158	20.0101	17.9034					+	24hrsPOLR3Bdelta10_FLAG24hrs		6	6	6	3.7	3.7	3.7	236.83	0	12.699	27850000	14	1.48769	0.0014044	2.07552	2.78143	P42356;A4QPH2	P42356	Phosphatidylinositol 4-kinase alpha	PI4KA	346
26.1434	26.442	26.318	25.9518	25.82	25.5683					+	24hrsPOLR3Bdelta10_FLAG24hrs		6	6	3	41.7	41.7	15.5	9.461	0	27.107	1759100000	110	1.67005	0.00486134	0.521111	2.15368	P42677	P42677	40S ribosomal protein S27	RPS27	347
20.7987	20.1615	20.1132	20.0475	20.457	20.0459								5	5	5	4.3	4.3	4.3	157.9	0	10.541	28102000	13	0.268422	0.655256	0.174312	0.484487	P42704	P42704	Leucine-rich PPR motif-containing protein, mitochondrial	LRPPRC	348
22.9602	23.0061	22.7018	22.2402	22.3732	22.5412					+	24hrsPOLR3Bdelta10_FLAG24hrs		2	2	2	18.7	18.7	18.7	14.551	0	7.2286	99636000	13	1.76341	0.00434188	0.504505	2.20609	P42766	P42766	60S ribosomal protein L35	RPL35	349
21.3061	21.2634	21.6432	20.8466	20.5133	20.7445					+	24hrsPOLR3Bdelta10_FLAG24hrs		7	7	7	14.2	14.2	14.2	94.622	0	23.756	59367000	21	1.97298	0.00172229	0.702765	2.75153	P43243	P43243	Matrin-3	MATR3	350
21.0885	21.0261	21.1941	17.9069	20.2987	20.1193					+	24hrsPOLR3Bdelta10_FLAG24hrs		6	6	6	22.7	22.7	22.7	47.366	0	15.567	38276000	25	1.01156	0.00696932	1.66121	1.90797	P43686	P43686	26S protease regulatory subunit 6B	PSMC4	351
22.0035	21.5553	21.3846	22.5036	22.723	22.2328					+	24hrsPOLR3Bdelta10_FLAG24hrs		3	3	3	13.1	13.1	13.1	22.225	0	7.0878	97413000	13	1.6444	0.00192486	-0.838678	-2.52075	P45973	P45973	Chromobox protein homolog 5	CBX5	352
22.8885	23.132	23.0386	24.0309	23.9245	23.5011					+	24hrsPOLR3Bdelta10_FLAG24hrs		21	20	20	21.9	21.1	21.1	138.41	0	89.617	685870000	152	1.97316	0.00109156	-0.799115	-2.88807	P46019	P46019	Phosphorylase b kinase regulatory subunit alpha, liver isoform	PHKA2	353
23.5054	23.3988	23.3679	24.2567	24.1064	23.705					+	24hrsPOLR3Bdelta10_FLAG24hrs		33	33	32	38.5	38.5	37.7	137.31	0	206.33	1255700000	226	1.61362	0.00435328	-0.598646	-2.21856	P46020	P46020	Phosphorylase b kinase regulatory subunit alpha, skeletal muscle isoform	PHKA1	354
21.5151	21.4098	21.5078	18.552	18.0702	19.874					+	24hrsPOLR3Bdelta10_FLAG24hrs		5	5	5	10.7	10.7	10.7	63.541	0	11.444	32083000	10	2.09341	0.000545729	2.6455	4.1317	P46060	P46060	Ran GTPase-activating protein 1	RANGAP1	355
21.9713	21.73	22.1027	22.3164	22.368	22.2689					+	24hrsPOLR3Bdelta10_FLAG24hrs		7	7	7	30.6	30.6	30.6	34.362	0	20.872	212640000	70	1.56231	0.0100711	-0.383106	-1.80001	P46777	P46777	60S ribosomal protein L5	RPL5	357
23.6164	23.2463	22.9999	21.9882	22.5296	19.9456					+	24hrsPOLR3Bdelta10_FLAG24hrs		1	1	1	9.4	9.4	9.4	18.565	0	8.9469	79411000	22	1.04782	0.00628177	1.79974	1.98445	P46778	P46778	60S ribosomal protein L21	RPL21	358
22.6152	22.3696	22.1813	20.5909	20.4965	21.1438					+	24hrsPOLR3Bdelta10_FLAG24hrs		4	4	4	21.9	21.9	21.9	15.747	0	21.072	82586000	19	2.64002	0	1.64499	4.87005	P46779	P46779	60S ribosomal protein L28	RPL28	359
22.6288	22.7735	22.414	23.0074	23.139	22.9913					+	24hrsPOLR3Bdelta10_FLAG24hrs		5	5	5	30.9	30.9	30.9	22.876	0	92.858	143360000	34	1.73718	0.0060915	-0.440512	-2.05421	P46782	P46782	40S ribosomal protein S5;40S ribosomal protein S5, N-terminally processed	RPS5	361
22.5288	22.3934	23.0312	22.6216	22.8368	22.7917								5	5	5	32.7	32.7	32.7	18.898	0	9.5472	95316000	13	0.184143	0.798449	-0.0988852	-0.324445	P46783;Q9NQ39	P46783	40S ribosomal protein S10	RPS10	362
20.5705	20.3654	20.5105	18.2306	19.1482	19.7234					+	24hrsPOLR3Bdelta10_FLAG24hrs		8	8	8	5.7	5.7	5.7	270.63	0	30.95	34311000	28	1.52339	0.00168576	1.44802	2.68678	P46821	P46821	Microtubule-associated protein 1B;MAP1B heavy chain;MAP1 light chain LC1	MAP1B	363
24.7487	24.3834	24.4368	25.5824	25.6335	25.4136					+	24hrsPOLR3Bdelta10_FLAG24hrs		10	10	10	70.1	70.1	70.1	16.46	0	93.832	1384700000	211	2.82281	0	-1.02019	-4.39974	P47813;O14602	P47813;O14602	Eukaryotic translation initiation factor 1A, X-chromosomal;Eukaryotic translation initiation factor 1A, Y-chromosomal	EIF1AX;EIF1AY	364
21.7321	21.8135	21.7594	21.65	21.9889	21.625								7	7	7	11.1	11.1	11.1	87.798	0	110.83	95336000	38	0.0388807	0.966518	0.0137126	0.0623955	P47897	P47897	Glutamine--tRNA ligase	QARS	365
23.2424	23.0317	22.8983	19.5711	18.9047	18.8225					+	24hrsPOLR3Bdelta10_FLAG24hrs		2	2	2	14.5	14.5	14.5	17.752	0	6.8523	71351000	20	3.982	0	3.95804	11.0769	P47914	P47914	60S ribosomal protein L29	RPL29	366
23.2497	23.3473	23.245	19.5258	20.4569	21.1291					+	24hrsPOLR3Bdelta10_FLAG24hrs		20	20	20	54.3	54.3	54.3	59.67	0	133.11	459360000	98	2.47461	0	2.91007	5.14111	P48643	P48643	T-complex protein 1 subunit epsilon	CCT5	367
22.6781	22.3963	22.462	18.927	19.1722	19.3298					+	24hrsPOLR3Bdelta10_FLAG24hrs		3	3	3	20.5	20.5	20.5	13.293	0	4.7217	74246000	7	4.69369	0	3.36913	13.7605	P49207	P49207	60S ribosomal protein L34	RPL34	368
21.2944	21.3691	21.6052	18.068	19.0949	20.6918					+	24hrsPOLR3Bdelta10_FLAG24hrs		8	8	8	5.3	5.3	5.3	273.42	0	21.006	36764000	23	1.30254	0.00188669	2.138	2.46	P49327	P49327	Fatty acid synthase;[Acyl-carrier-protein] S-acetyltransferase;[Acyl-carrier-protein] S-malonyltransferase;3-oxoacyl-[acyl-carrier-protein] synthase;3-oxoacyl-[acyl-carrier-protein] reductase;3-hydroxyacyl-[acyl-carrier-protein] dehydratase;Enoyl-[acyl-carrier-protein] reductase;Oleoyl-[acyl-carrier-protein] hydrolase	FASN	369
23.5174	23.5828	23.5912	19.3065	20.6692	20.8543					+	24hrsPOLR3Bdelta10_FLAG24hrs		13	13	13	32.1	32.1	32.1	60.533	0	54.641	378360000	60	2.59478	0	3.28712	5.58487	P49368	P49368	T-complex protein 1 subunit gamma	CCT3	370
23.6158	22.9708	22.9045	19.1929	18.277	19.8689					+	24hrsPOLR3Bdelta10_FLAG24hrs		15	15	15	50	50	50	49.541	0	50.002	319660000	71	2.85325	0	4.05081	6.59691	P49411	P49411	Elongation factor Tu, mitochondrial	TUFM	371
22.2838	22.0121	22.1222	22.3295	22.7061	22.2257								3	3	3	36	36	36	10.112	0	7.3175	83191000	13	0.781165	0.117316	-0.281047	-1.05694	P49458	P49458	Signal recognition particle 9 kDa protein	SRP9	372
20.7023	20.3301	20.0771	17.8417	18.1782	19.516					+	24hrsPOLR3Bdelta10_FLAG24hrs		6	6	3	3	3	2	358.2	0	15.229	17776000	16	1.57373	0.00109511	1.85784	2.89106	P49792;P0DJD0;P0DJD1;Q99666;O14715	P49792	E3 SUMO-protein ligase RanBP2	RANBP2	374
22.4245	22.1694	21.7277	21.0702	21.0965	20.8658					+	24hrsPOLR3Bdelta10_FLAG24hrs		5	5	4	15.6	15.6	13.4	42.777	0	11.289	56866000	17	2.14715	0.0008896	1.09637	3.46723	P50750	P50750	Cyclin-dependent kinase 9	CDK9	377
23.544	22.9046	23.0095	22.2613	22.3135	22.7028					+	24hrsPOLR3Bdelta10_FLAG24hrs		3	3	3	16.3	16.3	16.3	23.432	0	20.276	141490000	27	1.39966	0.00537908	0.726862	2.12482	P50914	P50914	60S ribosomal protein L14	RPL14	379
24.0163	23.7185	23.6609	18.4143	19.2937	20.0542					+	24hrsPOLR3Bdelta10_FLAG24hrs		26	26	26	54.6	54.6	54.6	59.62	0	76.818	604080000	106	3.13616	0	4.54449	7.74936	P50990	P50990	T-complex protein 1 subunit theta	CCT8	380
23.5603	23.1884	23.1958	19.0232	20.0689	20.5866					+	24hrsPOLR3Bdelta10_FLAG24hrs		15	15	15	35.1	35.1	35.1	57.924	0	63.901	301780000	72	2.70281	0	3.42196	5.94165	P50991	P50991	T-complex protein 1 subunit delta	CCT4	381
21.7643	21.479	21.6408	19.2541	18.7131	19.2819					+	24hrsPOLR3Bdelta10_FLAG24hrs		3	3	3	24.9	24.9	24.9	18.998	0	34.772	36741000	10	3.63496	0	2.54496	8.40637	P51571	P51571	Translocon-associated protein subunit delta	SSR4	382
23.1724	23.3141	23.2385	21.9756	22.1066	22.0572					+	24hrsPOLR3Bdelta10_FLAG24hrs		20	20	20	32.9	32.9	32.9	77.515	0	53.134	435820000	84	4.54644	0	1.19521	7.66355	P52272	P52272	Heterogeneous nuclear ribonucleoprotein M	HNRNPM	387
21.1993	20.6964	20.8682	19.8979	18.774	18.925					+	24hrsPOLR3Bdelta10_FLAG24hrs		3	3	3	28.7	28.7	28.7	17.143	0	10.258	19253000	14	1.9692	0.000456303	1.72231	3.57449	P52434	P52434	DNA-directed RNA polymerases I, II, and III subunit RPABC3	POLR2H	389
23.2183	23.1831	23.2842	21.2335	21.237	21.1081					+	24hrsPOLR3Bdelta10_FLAG24hrs		8	6	6	26.7	20.2	20.2	45.671	0	18.807	188870000	29	5.60455	0	2.03567	13.419	P52597	P52597	Heterogeneous nuclear ribonucleoprotein F;Heterogeneous nuclear ribonucleoprotein F, N-terminally processed	HNRNPF	390
26.0412	26.172	26.1378	26.823	26.863	26.7163					+	24hrsPOLR3Bdelta10_FLAG24hrs		75	75	75	70.1	70.1	70.1	119.16	0	323.31	18473000000	1550	3.50686	0	-0.683773	-4.30753	P52732	P52732	Kinesin-like protein KIF11	KIF11	391
21.4676	21.3273	21.4841	21.82	22.1854	21.6095					+	24hrsPOLR3Bdelta10_FLAG24hrs		3	3	3	33	33	33	11.832	0	39.276	45592000	39	1.19292	0.0161769	-0.445273	-1.61648	P52926	P52926	High mobility group protein HMGI-C	HMGA2	393
28.331	28.217	27.9313	28.6955	28.9391	28.8971					+	24hrsPOLR3Bdelta10_FLAG24hrs		13	13	13	51.2	51.2	51.2	14.395	0	259.26	9280700000	309	2.0831	0.00107412	-0.684146	-2.84268	P53999	P53999	Activated RNA polymerase II transcriptional coactivator p15	SUB1	396
24.5609	25.0104	24.7068	25.4603	25.6425	25.3352					+	24hrsPOLR3Bdelta10_FLAG24hrs		6	6	6	54	54	54	26.215	0	67.116	641630000	131	1.96891	0.0014	-0.719978	-2.77288	P54105	P54105	Methylosome subunit pICln	CLNS1A	397
21.3062	21.5138	21.1393	21.485	21.4498	21.1509								7	7	7	13	13	13	75.378	0	14.681	89396000	28	0.0997385	0.908558	-0.0421263	-0.16747	P54136	P54136	Arginine--tRNA ligase, cytoplasmic	RARS	398
21.9691	21.898	21.8625	22.1196	21.7891	21.6916								3	3	3	11.9	11.9	11.9	40.736	0	11.247	68285000	11	0.11777	0.899213	0.0431131	0.184839	P55036	P55036	26S proteasome non-ATPase regulatory subunit 4	PSMD4	400
23.8597	23.6793	23.8478	24.6743	24.6604	24.1792					+	24hrsPOLR3Bdelta10_FLAG24hrs		12	12	12	27.8	27.8	27.8	51.958	0	136.53	1043500000	186	1.82864	0.00195882	-0.709032	-2.59833	P55081	P55081	Microfibrillar-associated protein 1	MFAP1	402
22.9969	22.7702	22.7855	23.7369	23.77	23.4973					+	24hrsPOLR3Bdelta10_FLAG24hrs		9	9	9	44.5	44.5	44.5	20.7	0	29.594	283600000	63	2.71462	0.000491403	-0.8172	-3.83954	P55145	P55145	Mesencephalic astrocyte-derived neurotrophic factor	MANF	404
22.7458	23.6521	23.9077	20.5294	21.3707	20.5161					+	24hrsPOLR3Bdelta10_FLAG24hrs		7	7	6	30.4	30.4	27.9	45.374	0	52.278	289140000	52	2.36256	0	2.62981	4.76546	P55209	P55209	Nucleosome assembly protein 1-like 1	NAP1L1	405
23.0587	22.5998	22.6329	18.0765	18.683	19.0713					+	24hrsPOLR3Bdelta10_FLAG24hrs		5	5	5	28.6	28.6	28.6	35.54	0	56.748	162520000	33	3.66565	0	4.15353	9.77363	P55735	P55735	Protein SEC13 homolog	SEC13	406
21.5329	22.3246	21.9614	22.7721	22.9912	23.127					+	24hrsPOLR3Bdelta10_FLAG24hrs		5	5	5	11.5	11.5	11.5	48.607	0	11.669	145840000	42	1.82015	0.00110957	-1.02378	-2.91604	P56270	P56270	Myc-associated zinc finger protein	MAZ	410
21.5708	21.4489	21.5177	17.973	19.8652	19.7237					+	24hrsPOLR3Bdelta10_FLAG24hrs		4	4	4	7.8	7.8	7.8	120.04	0	13.447	39981000	24	1.72434	0.000842424	2.32515	3.277	P57678	P57678	Gem-associated protein 4	GEMIN4	413
21.4937	20.0029	20.3895	21.2228	21.809	23.3137					+	24hrsPOLR3Bdelta10_FLAG24hrs		10	10	10	45.8	45.8	45.8	30.791	0	36.158	156550000	45	0.905126	0.0119789	-1.48646	-1.71583	P60174	P60174	Triosephosphate isomerase	TPI1	415
20.9765	20.6877	20.5796	18.8865	20.6739	20.9028								3	3	3	7.4	7.4	7.4	52.22	0	5.7426	28805000	11	0.385383	0.299758	0.59351	0.793143	P60228	P60228	Eukaryotic translation initiation factor 3 subunit E	EIF3E	416
22.5229	22.8172	22.5807	21.7521	21.6878	21.7008					+	24hrsPOLR3Bdelta10_FLAG24hrs		4	4	4	36.4	36.4	36.4	16.93	0	12.308	96727000	23	3.25992	0	0.92673	4.82314	P60660;P14649	P60660;P14649	Myosin light polypeptide 6;Myosin light chain 6B	MYL6;MYL6B	417
24.8526	25.5151	24.645	25.9556	25.792	25.6885					+	24hrsPOLR3Bdelta10_FLAG24hrs		16	16	5	61.1	61.1	28.5	41.792	0	210.24	2243200000	254	1.37785	0.00459171	-0.807767	-2.16182	P63261;P60709;Q562R1;Q9BYX7	P63261;P60709	Actin, cytoplasmic 2;Actin, cytoplasmic 2, N-terminally processed;Actin, cytoplasmic 1;Actin, cytoplasmic 1, N-terminally processed	ACTG1;ACTB	418
23.2561	23.2833	22.9467	23.5258	23.4391	23.6463					+	24hrsPOLR3Bdelta10_FLAG24hrs		3	3	3	22.7	22.7	22.7	13.373	0	28.825	204360000	52	1.4137	0.0134729	-0.374994	-1.67753	P60866	P60866	40S ribosomal protein S20	RPS20	420
22.9045	22.7673	22.9614	22.9038	22.9878	23.3149								9	9	9	37.5	37.5	37.5	29.945	0	25.766	331890000	71	0.622694	0.290415	-0.191092	-0.802868	P61247	P61247	40S ribosomal protein S3a	RPS3A	423
21.9059	22.8047	23.1538	20.9843	21.301	22.1463					+	24hrsPOLR3Bdelta10_FLAG24hrs		5	5	5	28.4	28.4	28.4	24.146	0	12.81	127440000	28	1.05764	0.00775735	1.14425	1.88081	P61313	P61313	60S ribosomal protein L15	RPL15	424
22.8115	22.1399	22.3639	21.4436	21.8472	21.8991					+	24hrsPOLR3Bdelta10_FLAG24hrs		4	4	4	45.1	45.1	45.1	10.932	0	11.058	127390000	15	1.35512	0.00610677	0.70848	2.05742	P61604	P61604	10 kDa heat shock protein, mitochondrial	HSPE1	426
22.8682	23.0301	22.8026	22.8818	23.1226	23.434								12	12	12	38.9	38.9	38.9	50.976	0	136.19	362580000	98	0.638919	0.212653	-0.245811	-0.898531	P61978	P61978	Heterogeneous nuclear ribonucleoprotein K	HNRNPK	428
24.4645	24.4746	24.4114	25.0175	25.0435	24.9943					+	24hrsPOLR3Bdelta10_FLAG24hrs		12	12	12	64.9	64.9	64.9	22.127	0	57.957	756450000	131	4.71124	0	-0.568279	-4.57612	P62081	P62081	40S ribosomal protein S7	RPS7	430
22.1018	22.1369	21.6404	19.2157	20.7739	20.2815					+	24hrsPOLR3Bdelta10_FLAG24hrs		3	3	3	10.2	10.2	10.2	49.184	0	6.6382	45016000	11	1.73352	0.000802888	1.86934	3.18513	P62191	P62191	26S protease regulatory subunit 4	PSMC1	431
21.4478	21.3757	20.8837	20.1874	20.1904	20.1819					+	24hrsPOLR3Bdelta10_FLAG24hrs		8	8	8	27.6	27.6	27.6	45.626	0	25.493	68278000	30	2.38916	0.000480531	1.04916	3.78396	P62195;Q8NB90	P62195	26S protease regulatory subunit 8	PSMC5	432
23.1347	22.7216	22.8406	21.9795	22.3187	22.737					+	24hrsPOLR3Bdelta10_FLAG24hrs		7	7	7	42.3	42.3	42.3	24.205	0	28.769	239020000	47	1.03579	0.0180897	0.553907	1.5774	P62241	P62241	40S ribosomal protein S8	RPS8	433
22.6929	22.5731	22.9027	22.5506	22.6819	22.6557								4	4	4	27.4	27.4	27.4	16.445	0	10.276	120030000	39	0.375863	0.680763	0.0934912	0.457544	P62249	P62249	40S ribosomal protein S16	RPS16	435
22.4486	22.286	22.213	21.7772	21.8677	22.3986								10	10	9	46.3	46.3	42.4	29.174	0	36.393	187630000	67	0.663213	0.157706	0.301392	0.985147	P62258	P62258	14-3-3 protein epsilon	YWHAE	436
22.6196	22.0654	22.1808	22.2405	22.2793	22.5074								4	4	4	30.5	30.5	30.5	16.273	0	10.59	117760000	31	0.102699	0.900484	-0.0537472	-0.186472	P62263	P62263	40S ribosomal protein S14	RPS14	437
22.3568	22.2248	22.1498	20.9469	21.0845	21.8803					+	24hrsPOLR3Bdelta10_FLAG24hrs		6	6	6	30.9	30.9	30.9	17.718	0	18.416	124360000	34	1.4674	0.00365234	0.939931	2.36657	P62269	P62269	40S ribosomal protein S18	RPS18	438
22.0894	21.9746	21.6208	21.2337	21.5135	21.2205					+	24hrsPOLR3Bdelta10_FLAG24hrs		3	3	3	24.5	24.5	24.5	17.222	0	11.487	74048000	23	1.54821	0.00536539	0.572374	2.11723	P62277	P62277	40S ribosomal protein S13	RPS13	439
23.1288	23.0233	22.7897	22.8641	22.8101	22.9142								7	7	7	44.3	44.3	44.3	18.431	0	12.902	256370000	29	0.49066	0.549155	0.117785	0.575704	P62280	P62280	40S ribosomal protein S11	RPS11	440
23.0128	22.7342	23.0525	23.6241	23.728	23.3818					+	24hrsPOLR3Bdelta10_FLAG24hrs		3	3	3	52.2	52.2	52.2	10.803	0	13.43	122340000	25	1.96527	0.00165565	-0.644793	-2.64992	P62304	P62304	Small nuclear ribonucleoprotein E	SNRPE	441
22.0361	21.9265	22.0097	22.4899	22.6276	22.2863					+	24hrsPOLR3Bdelta10_FLAG24hrs		2	2	2	24.4	24.4	24.4	9.7251	0	22.837	79040000	33	1.98755	0.00388726	-0.477147	-2.33327	P62306	P62306	Small nuclear ribonucleoprotein F	SNRPF	442
23.7075	23.9145	23.9055	23.7884	24.1431	24.3624								3	3	3	37	37	37	13.281	0	22.113	264480000	69	0.638912	0.202533	-0.255448	-0.911089	P62314	P62314	Small nuclear ribonucleoprotein Sm D1	SNRPD1	443
22.9165	22.8636	22.7629	23.921	23.9802	23.6277					+	24hrsPOLR3Bdelta10_FLAG24hrs		6	6	6	45.8	45.8	45.8	13.527	0	17.389	400190000	64	2.96676	0	-0.995252	-4.56696	P62316	P62316	Small nuclear ribonucleoprotein Sm D2	SNRPD2	444
24.8542	24.9849	24.8198	25.6566	25.73	25.4974					+	24hrsPOLR3Bdelta10_FLAG24hrs		5	5	5	53.2	53.2	53.2	13.916	0	80.784	706550000	75	3.0203	0.000529756	-0.7417	-4.0071	P62318	P62318	Small nuclear ribonucleoprotein Sm D3	SNRPD3	445
23.5314	23.0552	22.9349	21.9093	21.7608	22.7263					+	24hrsPOLR3Bdelta10_FLAG24hrs		8	8	8	29.7	29.7	29.7	29.995	0	56.125	202330000	39	1.38439	0.00385591	1.0417	2.30925	P62424	P62424	60S ribosomal protein L7a	RPL7A	447
21.8026	21.6952	22.1753	22.2272	22.3564	22.7104					+	24hrsPOLR3Bdelta10_FLAG24hrs		6	6	6	43.5	43.5	43.5	19.463	0	40.75	129590000	51	1.23776	0.0107865	-0.54033	-1.77154	P62633	P62633	Cellular nucleic acid-binding protein	CNBP	448
22.5576	22.6311	22.6994	22.2104	22.1931	22.5315					+	24hrsPOLR3Bdelta10_FLAG24hrs		7	7	7	26.6	26.6	26.6	29.597	0	27.316	155120000	45	1.26964	0.0266211	0.317715	1.46142	P62701;P22090;Q8TD47	P62701	40S ribosomal protein S4, X isoform	RPS4X	449
23.502	23.4828	23.6834	23.127	23	23.4312					+	24hrsPOLR3Bdelta10_FLAG24hrs		3	3	3	16	16	16	17.695	0	7.4361	129470000	19	1.21572	0.0215434	0.369992	1.5226	P62750	P62750	60S ribosomal protein L23a	RPL23A	450
23.2405	23.1807	22.9655	21.359	22.2218	21.7701					+	24hrsPOLR3Bdelta10_FLAG24hrs		5	5	5	19.7	19.7	19.7	28.68	0	7.4984	119000000	14	2.16172	0.000474236	1.34529	3.70804	P62753	P62753	40S ribosomal protein S6	RPS6	451
21.7954	21.9973	22.0947	21.7923	21.854	22.551								5	5	5	26.4	26.4	26.4	24.423	0	10.94	64130000	16	0.14869	0.829042	-0.103303	-0.287976	P62826	P62826	GTP-binding nuclear protein Ran	RAN	452
26.8075	26.6771	26.6799	24.9865	25.1567	24.7161					+	24hrsPOLR3Bdelta10_FLAG24hrs		9	9	9	58.6	58.6	58.6	14.865	0	121.95	2747500000	116	3.70391	0	1.76839	7.51591	P62829	P62829	60S ribosomal protein L23	RPL23	453
25.3062	25.1302	25.2145	26.5933	26.3661	26.2617					+	24hrsPOLR3Bdelta10_FLAG24hrs		6	6	6	38.4	38.4	38.4	13.742	0	14.028	1140900000	90	3.37838	0	-1.19011	-5.65913	P62851	P62851	40S ribosomal protein S25	RPS25	455
23.6541	22.7067	22.7737	22.0382	22.0781	22.2807					+	24hrsPOLR3Bdelta10_FLAG24hrs		2	2	2	20.9	20.9	20.9	13.015	0	8.1671	107240000	14	1.35662	0.00433055	0.912523	2.20228	P62854;Q5JNZ5	P62854;Q5JNZ5	40S ribosomal protein S26;Putative 40S ribosomal protein S26-like 1	RPS26;RPS26P11	456
22.5359	22.8354	22.5216	23.4568	23.5718	23.4118					+	24hrsPOLR3Bdelta10_FLAG24hrs		4	4	4	47.8	47.8	47.8	12.784	0	18.23	252970000	66	2.77727	0.000524638	-0.849159	-3.98947	P62888	P62888	60S ribosomal protein L30	RPL30	459
23.2757	23.2353	23.0554	22.5802	22.9887	22.932					+	24hrsPOLR3Bdelta10_FLAG24hrs		4	4	4	32.8	32.8	32.8	14.463	0	13.352	137610000	20	1.15516	0.0275525	0.355202	1.45217	P62899	P62899	60S ribosomal protein L31	RPL31	460
22.9503	22.947	22.7668	23.5398	23.34	23.2324					+	24hrsPOLR3Bdelta10_FLAG24hrs		6	6	6	26.7	26.7	26.7	24.831	0	21.877	266530000	33	1.94778	0.00387676	-0.482683	-2.31441	P62906	P62906	60S ribosomal protein L10a	RPL10A	461
22.1287	22.1278	21.8208	18.7076	21.3106	21.296					+	24hrsPOLR3Bdelta10_FLAG24hrs		2	2	2	17	17	17	15.86	0	4.9729	54481000	12	0.846155	0.0152216	1.58768	1.63461	P62910	P62910	60S ribosomal protein L32	RPL32	462
23.9498	23.5403	23.8372	24.5742	24.3895	24.3228					+	24hrsPOLR3Bdelta10_FLAG24hrs		5	5	5	28.1	28.1	28.1	20.252	0	38.215	394040000	55	1.98329	0.00168066	-0.653088	-2.68281	P62913	P62913	60S ribosomal protein L11	RPL11	463
23.3671	23.2819	22.9583	21.8979	22.0491	22.4769					+	24hrsPOLR3Bdelta10_FLAG24hrs		4	4	4	19.1	19.1	19.1	28.024	0	46.018	145880000	27	2.11664	0.000872157	1.06115	3.38531	P62917	P62917	60S ribosomal protein L8	RPL8	464
23.3302	23.0341	22.8579	23.8073	24.0281	24.3646					+	24hrsPOLR3Bdelta10_FLAG24hrs		7	7	7	46.7	46.7	46.7	18.012	0	18.105	484490000	81	2.0204	0.000794286	-0.992613	-3.17436	P62937;Q9Y536;P0DN37;P0DN26;A0A0B4J2A2;A0A075B767;A0A075B759;F5H284	P62937	Peptidyl-prolyl cis-trans isomerase A;Peptidyl-prolyl cis-trans isomerase A, N-terminally processed	PPIA	465
27.2445	27.3129	27.0859	23.4463	23.4827	23.9467					+	24hrsPOLR3Bdelta10_FLAG24hrs		7	7	2	51.9	51.9	20.5	17.965	0	238.12	2177600000	120	4.48095	0	3.58917	13.0728	P62979	P62979	Ubiquitin-40S ribosomal protein S27a;Ubiquitin;40S ribosomal protein S27a	RPS27A	466
21.3037	20.7282	20.7769	20.4321	20.7233	21.5192								5	4	4	21.6	17.6	17.6	27.745	0	24.272	46592000	30	0.0407804	0.952413	0.0447693	0.0945467	P63104;Q04917;P31947	P63104	14-3-3 protein zeta/delta	YWHAZ	467
23.4134	23.853	23.583	22.1038	22.4195	22.271					+	24hrsPOLR3Bdelta10_FLAG24hrs		4	4	4	62.9	62.9	62.9	10.366	0	35.881	286680000	42	2.99806	0	1.35172	5.2561	P63167;Q96FJ2	P63167;Q96FJ2	Dynein light chain 1, cytoplasmic;Dynein light chain 2, cytoplasmic	DYNLL1;DYNLL2	468
29.8021	29.9563	29.9148	31.1555	31.0952	30.8097					+	24hrsPOLR3Bdelta10_FLAG24hrs		8	8	8	57.1	57.1	57.1	8.2178	0	140.06	33514000000	652	3.20232	0	-1.12905	-5.22289	P63173	P63173	60S ribosomal protein L38	RPL38	470
22.2345	22.334	21.7374	21.3479	21.6828	21.9235					+	24hrsPOLR3Bdelta10_FLAG24hrs		7	7	5	47.2	47.2	37.3	35.924	0	85.678	120630000	55	0.840347	0.0499923	0.450572	1.29164	P67809;Q9Y2T7	P67809	Nuclease-sensitive element-binding protein 1	YBX1	474
26.9125	27.0179	27.0948	25.1352	25.3087	25.4916					+	24hrsPOLR3Bdelta10_FLAG24hrs		19	19	19	51.9	51.9	51.9	50.14	0	265.39	5039800000	406	3.90074	0	1.69655	7.86684	P68104;Q5VTE0;Q05639	P68104;Q5VTE0;Q05639	Elongation factor 1-alpha 1;Putative elongation factor 1-alpha-like 3;Elongation factor 1-alpha 2	EEF1A1;EEF1A1P5;EEF1A2	477
31.0046	31.2371	31.1495	26.9299	27.1079	26.7974					+	24hrsPOLR3Bdelta10_FLAG24hrs		36	36	0	84.9	84.9	0	50.151	0	323.31	126050000000	2319	5.5039	0	4.18534	19.6816	P68363	P68363	Tubulin alpha-1B chain	TUBA1B	478
30.4997	30.6459	30.6066	26.4393	26.6301	26.3898					+	24hrsPOLR3Bdelta10_FLAG24hrs		31	31	2	76.6	76.6	3.6	49.83	0	323.31	76491000000	1726	5.94981	0	4.09767	22.1158	P68371	P68371	Tubulin beta-4B chain	TUBB4B	480
23.307	23.2175	23.0635	24.1065	24.0722	23.757					+	24hrsPOLR3Bdelta10_FLAG24hrs		32	32	32	37.2	37.2	37.2	112.42	0	138.14	1135600000	265	2.39172	0.00086875	-0.782585	-3.37303	P78347;Q86UP8;Q6EKJ0	P78347	General transcription factor II-I	GTF2I	482
22.9476	22.8456	23.0932	20.5435	20.5122	21.2609					+	24hrsPOLR3Bdelta10_FLAG24hrs		17	17	17	43.7	43.7	43.7	57.488	0	118.13	361870000	110	2.99662	0	2.18995	6.17135	P78371	P78371	T-complex protein 1 subunit beta	CCT2	483
21.0527	21.0641	21.0992	18.9087	20.1151	18.6762					+	24hrsPOLR3Bdelta10_FLAG24hrs		12	12	12	3.9	3.9	3.9	469.08	0	21.402	64474000	23	1.83559	0.00086537	1.83866	3.3664	P78527	P78527	DNA-dependent protein kinase catalytic subunit	PRKDC	484
24.512	26.0558	24.4086	24.4889	25.4342	24.8829								4	4	4	35.5	35.5	35.5	11.284	0	61	1000300000	82	0.0319652	0.959142	0.0567843	0.0812296	P81605	P81605	Dermcidin;Survival-promoting peptide;DCD-1	DCD	485
23.6469	23.8836	23.8717	21.4733	21.5285	21.6794					+	24hrsPOLR3Bdelta10_FLAG24hrs		4	4	4	26.8	26.8	26.8	17.779	0	11.539	198080000	34	4.65293	0	2.24037	11.2799	P83731	P83731	60S ribosomal protein L24	RPL24	486
27.3436	27.3366	27.1764	28.3468	28.4804	28.0799					+	24hrsPOLR3Bdelta10_FLAG24hrs		8	8	8	83.7	83.7	83.7	12.259	0	323.31	4315900000	202	2.84394	0	-1.01687	-4.42558	P84090	P84090	Enhancer of rudimentary homolog	ERH	487
23.0367	22.0877	22.6034	21.6229	21.46	21.8405					+	24hrsPOLR3Bdelta10_FLAG24hrs		2	2	2	13.3	13.3	13.3	23.466	0	27.15	89648000	10	1.46704	0.00364231	0.934782	2.36281	P84098	P84098	60S ribosomal protein L19	RPL19	488
23.1181	22.1639	22.5577	22.3544	22.9377	23.1391								4	4	4	33.9	33.9	33.9	6.8998	0	23.306	152240000	117	0.210354	0.708167	-0.197209	-0.42565	P84101	P84101	Small EDRK-rich factor 2	SERF2	489
25.2294	25.0915	25.1626	26.2731	26.2971	25.9723					+	24hrsPOLR3Bdelta10_FLAG24hrs		7	7	6	39.6	39.6	39.6	19.329	0	20.914	1008300000	85	3.09568	0	-1.01965	-4.81385	P84103	P84103	Serine/arginine-rich splicing factor 3	SRSF3	490
22.1047	22.4014	22.0752	22.7317	22.9928	22.7555					+	24hrsPOLR3Bdelta10_FLAG24hrs		17	17	17	28	28	28	103.53	0	54.888	313670000	80	2.04518	0.00169604	-0.632896	-2.71146	P98175;P78332	P98175	RNA-binding protein 10	RBM10	491
22.3927	22.1794	22.7897	22.9009	22.9872	23.0741					+	24hrsPOLR3Bdelta10_FLAG24hrs		2	2	2	19.1	19.1	19.1	17.17	0	7.4026	74484000	22	1.34364	0.0085488	-0.533489	-1.86741	P98179	P98179	RNA-binding protein 3	RBM3	492
21.993	22.2265	22.0383	19.1651	20.7802	19.1728					+	24hrsPOLR3Bdelta10_FLAG24hrs		7	7	7	31.5	31.5	31.5	40.294	0	17.403	101150000	21	1.92955	0.000472174	2.37989	3.70799	Q00587	Q00587	Cdc42 effector protein 1	CDC42EP1	496
20.6663	20.3265	20.5835	20.8685	21.061	20.8197					+	24hrsPOLR3Bdelta10_FLAG24hrs		6	6	6	4.7	4.7	4.7	191.61	0	17.283	42899000	16	1.4416	0.0117473	-0.390935	-1.72939	Q00610;P53675	Q00610	Clathrin heavy chain 1	CLTC	497
22.0659	22.0462	22.0288	21.5919	21.8915	22.245								6	6	6	12	12	12	90.583	0	23.567	108870000	20	0.294759	0.662051	0.137519	0.475752	Q00839	Q00839	Heterogeneous nuclear ribonucleoprotein U	HNRNPU	499
23.284	22.7396	22.6495	23.3569	23.8757	23.5381					+	24hrsPOLR3Bdelta10_FLAG24hrs		5	5	5	21.7	21.7	21.7	25.476	0	13.688	192730000	41	1.31109	0.0060163	-0.699169	-1.99887	Q01130;Q9BRL6	Q01130	Serine/arginine-rich splicing factor 2	SRSF2	500
20.9733	21.2359	20.7297	21.1443	21.369	21.4856								4	4	4	6.4	6.4	6.4	124.04	0	15.538	53607000	28	0.932058	0.0526865	-0.353306	-1.27456	Q01804	Q01804	OTU domain-containing protein 4	OTUD4	502
21.7854	21.3838	21.6534	22.161	22.3968	22.1685					+	24hrsPOLR3Bdelta10_FLAG24hrs		3	3	3	8.1	8.1	8.1	68.477	0	29.416	78766000	33	1.96287	0.00165074	-0.63456	-2.63	Q01844	Q01844	RNA-binding protein EWS	EWSR1	503
22.7728	22.3744	22.5499	18.8088	18.7473	17.6178					+	24hrsPOLR3Bdelta10_FLAG24hrs		2	2	2	11.9	11.9	11.9	20.762	0	11.365	64078000	18	3.30561	0	4.17441	8.28358	Q02543	Q02543	60S ribosomal protein L18a	RPL18A	505
22.6638	22.235	22.3624	21.5056	21.524	21.8858					+	24hrsPOLR3Bdelta10_FLAG24hrs		7	7	7	28.8	28.8	28.8	32.728	0	50.196	172640000	57	1.93464	0.00141778	0.781947	2.81867	Q02878	Q02878	60S ribosomal protein L6	RPL6	506
20.7957	20.6937	20.7809	18.2029	19.2227	19.3074					+	24hrsPOLR3Bdelta10_FLAG24hrs		7	7	7	7.6	7.6	7.6	191.48	0	36.398	36725000	17	2.18007	0.000537624	1.84577	4.04492	Q02952	Q02952	A-kinase anchor protein 12	AKAP12	507
22.278	22.1641	22.0251	22.5531	22.8423	22.3114					+	24hrsPOLR3Bdelta10_FLAG24hrs		4	4	4	24.8	24.8	24.8	16.386	0	10.828	109990000	26	1.14314	0.0210902	-0.413219	-1.53047	Q03393	Q03393	6-pyruvoyl tetrahydrobiopterin synthase	PTS	509
22.9154	22.8014	22.5393	20.9796	20.9385	18.8426					+	24hrsPOLR3Bdelta10_FLAG24hrs		4	4	4	37.8	37.8	37.8	17.259	0	54.875	108410000	28	1.60299	0.000772222	2.49845	3.06822	Q04837	Q04837	Single-stranded DNA-binding protein, mitochondrial	SSBP1	510
22.6682	22.6394	22.9522	24.0068	24.0184	23.4583					+	24hrsPOLR3Bdelta10_FLAG24hrs		5	5	5	23.8	23.8	23.8	53.542	0	18.231	350680000	67	2.16092	0.000886056	-1.07453	-3.46601	Q05519	Q05519	Serine/arginine-rich splicing factor 11	SRSF11	511
22.8081	22.6028	22.7278	23.4087	23.818	23.8598					+	24hrsPOLR3Bdelta10_FLAG24hrs		7	7	5	39.7	39.7	30.7	22.11	0	22.321	372560000	63	2.49057	0.000493636	-0.982622	-3.8413	Q06830	Q06830	Peroxiredoxin-1	PRDX1	513
23.694	22.9066	22.5373	21.8469	23.0991	23.4105								3	3	3	19.7	19.7	19.7	21.634	0	17.866	137280000	14	0.167319	0.747049	0.260442	0.37904	Q07020	Q07020	60S ribosomal protein L18	RPL18	514
24.4068	24.29	24.613	24.4279	24.9756	24.5101								5	5	5	31.6	31.6	31.6	31.362	0	139.35	532210000	129	0.443486	0.412287	-0.201253	-0.6824	Q07021	Q07021	Complement component 1 Q subcomponent-binding protein, mitochondrial	C1QBP	515
21.1547	20.9682	20.967	21.4125	21.1165	20.812								11	11	11	11.9	11.9	11.9	140.96	0	26.488	75051000	52	0.171893	0.825303	-0.0837091	-0.294501	Q08211	Q08211	ATP-dependent RNA helicase A	DHX9	519
22.9124	22.7783	22.7374	18.7177	19.0173	19.6522					+	24hrsPOLR3Bdelta10_FLAG24hrs		9	9	9	22.4	22.4	22.4	65.33	0	47.942	134450000	30	3.71027	0	3.68031	9.67223	Q08380	Q08380	Galectin-3-binding protein	LGALS3BP	520
22.3063	22.5605	21.9901	18.9536	19.4287	19.3013					+	24hrsPOLR3Bdelta10_FLAG24hrs		6	3	3	17.6	12.5	12.5	47.655	0	7.2331	60173000	11	3.82667	0	3.05774	9.62505	Q09028	Q09028	Histone-binding protein RBBP4	RBBP4	523
20.8825	20.7501	21.2887	22.0564	21.663	21.4675					+	24hrsPOLR3Bdelta10_FLAG24hrs		4	4	4	8	8	8	58.848	0	8.4276	57320000	9	1.47635	0.00407599	-0.755224	-2.23997	Q12874	Q12874	Splicing factor 3A subunit 3	SF3A3	527
22.5371	22.3891	22.2792	22.8073	22.6288	22.5594								7	7	7	28.8	28.8	28.8	34.352	0	17.23	135800000	21	1.1786	0.0504991	-0.263328	-1.28424	Q12904	Q12904	Aminoacyl tRNA synthase complex-interacting multifunctional protein 1;Endothelial monocyte-activating polypeptide 2	AIMP1	528
21.2413	21.1403	21.3941	22.1943	19.5802	21.4615								3	3	3	9	9	9	43.062	0	4.8455	38697000	5	0.0812581	0.889607	0.179882	0.203945	Q12905	Q12905	Interleukin enhancer-binding factor 2	ILF2	529
22.8438	23.7229	23.3966	20.0952	17.5449	19.8271					+	24hrsPOLR3Bdelta10_FLAG24hrs		3	3	3	73.3	73.3	73.3	10.061	0	38.958	94071000	29	2.09679	0	4.16538	4.39006	Q13015	Q13015	Protein AF1q	MLLT11	530
23.3741	23.5037	23.492	20.1514	20.017	19.3532					+	24hrsPOLR3Bdelta10_FLAG24hrs		14	14	14	34.5	34.5	34.5	71.988	0	78.136	304420000	53	3.87553	0	3.6161	10.3264	Q13049	Q13049	E3 ubiquitin-protein ligase TRIM32	TRIM32	531
21.8355	22.001	21.861	20.8344	21.1384	20.9256					+	24hrsPOLR3Bdelta10_FLAG24hrs		10	10	10	16.7	16.7	16.7	100.2	0	43.14	98189000	53	3.07275	0	0.933066	4.57978	Q13200	Q13200	26S proteasome non-ATPase regulatory subunit 2	PSMD2	537
24.5689	24.7746	24.7331	21.6138	22.0366	21.9591					+	24hrsPOLR3Bdelta10_FLAG24hrs		26	26	26	51.7	51.7	51.7	88.549	0	299.64	1233100000	198	4.39429	0	2.82242	11.5511	Q13263	Q13263	Transcription intermediary factor 1-beta	TRIM28	538
21.69	21.2446	21.1941	20.672	20.9496	21.1326					+	24hrsPOLR3Bdelta10_FLAG24hrs		5	5	5	29.2	29.2	29.2	36.501	0	17.619	47223000	10	1.04081	0.0239858	0.458157	1.49352	Q13347	Q13347	Eukaryotic translation initiation factor 3 subunit I	EIF3I	542
21.7774	21.6229	21.4889	22.5332	22.5531	22.5826					+	24hrsPOLR3Bdelta10_FLAG24hrs		5	5	5	4.4	4.4	4.4	152.1	0	11.694	81367000	26	3.40408	0	-0.926594	-5.02001	Q13428	Q13428	Treacle protein	TCOF1	544
22.6969	22.4759	22.7447	23.2013	23.3791	22.9354					+	24hrsPOLR3Bdelta10_FLAG24hrs		13	13	13	22.5	22.5	22.5	100.23	0	33.251	295960000	55	1.59467	0.00533823	-0.532799	-2.10385	Q13435	Q13435	Splicing factor 3B subunit 2	SF3B2	545
23.8471	23.6691	23.7366	24.4561	24.6114	24.3155					+	24hrsPOLR3Bdelta10_FLAG24hrs		8	8	8	41.4	41.4	41.4	20.63	0	134.65	762110000	111	2.68292	0.000911475	-0.71005	-3.55086	Q13442	Q13442	28 kDa heat- and acid-stable phosphoprotein	PDAP1	546
22.8347	22.6303	22.7497	23.3259	23.6515	23.5209					+	24hrsPOLR3Bdelta10_FLAG24hrs		5	5	5	6.3	6.3	6.3	116.99	0	12.378	134530000	26	2.61665	0.000458228	-0.761216	-3.59698	Q13523	Q13523	Serine/threonine-protein kinase PRP4 homolog	PRPF4B	548
21.0387	20.6956	20.8946	21.3063	21.5224	21.6435					+	24hrsPOLR3Bdelta10_FLAG24hrs		2	2	2	18.6	18.6	18.6	18.648	0	8.6347	40206000	21	1.92758	0.00193605	-0.614433	-2.55936	Q14011	Q14011	Cold-inducible RNA-binding protein	CIRBP	553
22.2632	22.2813	22.0739	18.9747	20.1816	20.6755					+	24hrsPOLR3Bdelta10_FLAG24hrs		7	7	7	12.4	12.4	12.4	114.53	0	35.151	94263000	29	1.94564	0.000476316	2.26218	3.71159	Q14157	Q14157	Ubiquitin-associated protein 2-like	UBAP2L	556
23.8558	23.8	23.8416	19.9842	18.9784	19.1986					+	24hrsPOLR3Bdelta10_FLAG24hrs		11	11	11	3.9	3.9	3.9	532.4	0	31.906	222070000	20	3.8858	0	4.4454	10.9569	Q14204	Q14204	Cytoplasmic dynein 1 heavy chain 1	DYNC1H1	557
21.3142	21.0587	20.9047	22.178	22.2903	22.2263					+	24hrsPOLR3Bdelta10_FLAG24hrs		3	3	3	5.8	5.8	5.8	89.908	0	10.807	92908000	46	3.11079	0	-1.13898	-5.08978	Q14241	Q14241	Transcription elongation factor B polypeptide 3	TCEB3	558
22.303	22.2127	22.1521	19.7723	19.0247	20.3336					+	24hrsPOLR3Bdelta10_FLAG24hrs		8	8	8	11.5	11.5	11.5	84.051	0	19.326	125930000	28	2.55962	0	2.51238	5.21637	Q14244	Q14244	Ensconsin	MAP7	559
27.1192	27.198	27.1467	23.2671	23.5024	23.1292					+	24hrsPOLR3Bdelta10_FLAG24hrs		18	18	18	55.8	55.8	55.8	36.876	0	323.31	6475000000	293	5.3815	0	3.85503	18.2394	Q14257	Q14257	Reticulocalbin-2	RCN2	560
27.1694	27.0315	27.1688	28.234	27.9764	27.7052					+	24hrsPOLR3Bdelta10_FLAG24hrs		19	19	19	54.7	54.7	54.7	29.172	0	323.31	6667500000	432	2.22263	0.000839245	-0.848631	-3.27157	Q14331	Q14331	Protein FRG1	FRG1	562
23.6892	23.7502	23.7573	24.3264	24.4537	23.8697					+	24hrsPOLR3Bdelta10_FLAG24hrs		15	15	15	41.1	41.1	41.1	59.379	0	251.43	811190000	180	1.27209	0.011775	-0.48436	-1.73842	Q14498;Q86U06	Q14498	RNA-binding protein 39	RBM39	563
21.9749	22.6984	22.5434	23.1977	23.4482	23.0921					+	24hrsPOLR3Bdelta10_FLAG24hrs		6	5	5	48.7	40.7	40.7	28.527	0	34.357	198930000	64	1.58206	0.00217893	-0.840417	-2.44332	Q14681	Q14681	BTB/POZ domain-containing protein KCTD2	KCTD2	566
22.9847	23.2542	22.8857	22.9213	23.409	22.9316								6	6	6	10.9	10.9	10.9	70.702	0	13.747	162720000	23	0.0830156	0.914518	-0.0457471	-0.155093	Q14739	Q14739	Lamin-B receptor	LBR	569
21.2056	21.6925	21.1848	17.7439	20.687	20.8025					+	24hrsPOLR3Bdelta10_FLAG24hrs		7	7	7	11.1	11.1	11.1	97.169	0	16.687	80056000	26	0.72984	0.0274908	1.61655	1.45049	Q14974	Q14974	Importin subunit beta-1	KPNB1	571
24.6215	24.2514	23.8479	25.2718	25.1762	25.0309					+	24hrsPOLR3Bdelta10_FLAG24hrs		9	9	9	8	8	8	73.602	0	67.233	526060000	104	1.76579	0.00172764	-0.919336	-2.75158	Q14978	Q14978	Nucleolar and coiled-body phosphoprotein 1	NOLC1	572
19.888	19.2668	19.0718	18.2428	19.5465	20.4497								3	3	3	1.8	1.8	1.8	238.26	0	5.5331	6141100	7	0.00194969	0.996521	-0.00409826	-0.00521276	Q14980	Q14980	Nuclear mitotic apparatus protein 1	NUMA1	573
21.3223	21.1763	21.5618	18.4103	18.5489	18.2533					+	24hrsPOLR3Bdelta10_FLAG24hrs		3	3	3	10.5	10.5	10.5	45.531	0	7.4098	36906000	10	4.50903	0	2.94933	12.232	Q15008	Q15008	26S proteasome non-ATPase regulatory subunit 6	PSMD6	574
22.8903	22.6284	22.7817	23.3298	23.4244	22.8741					+	24hrsPOLR3Bdelta10_FLAG24hrs		27	27	26	41.3	41.3	40.2	109.43	0	142.21	812560000	235	1.11837	0.0200309	-0.442593	-1.54694	Q15029	Q15029	116 kDa U5 small nuclear ribonucleoprotein component	EFTUD2	576
21.714	21.8717	21.7661	22.064	22.1424	21.6289								6	6	6	10.2	10.2	10.2	68.047	0	15.021	95039000	31	0.41181	0.513726	-0.161158	-0.605134	Q15046	Q15046	Lysine--tRNA ligase	KARS	577
25.0041	25.2976	25.2943	25.934	26.0685	25.7589					+	24hrsPOLR3Bdelta10_FLAG24hrs		26	26	22	70.1	70.1	64.3	54.19	0	195.26	3684200000	424	2.26092	0.000783099	-0.721788	-3.10732	Q15208	Q15208	Serine/threonine-protein kinase 38	STK38	584
24.4825	24.4839	24.4271	20.9933	21.3433	21.5816					+	24hrsPOLR3Bdelta10_FLAG24hrs		12	12	12	49.8	49.8	49.8	38.89	0	108.65	575830000	74	4.28774	0	3.15842	11.6186	Q15293	Q15293	Reticulocalbin-1	RCN1	586
23.5854	23.4079	23.2359	23.8359	23.7017	23.295								11	11	8	51.4	51.4	40.4	37.497	0	55.16	504460000	108	0.452691	0.401935	-0.201098	-0.690187	Q15365	Q15365	Poly(rC)-binding protein 1	PCBP1	588
23.1514	22.6449	22.5481	22.7799	22.8566	22.7156								7	4	4	25.5	14.8	14.8	38.58	0	20.537	133330000	35	0.00440346	0.997314	-0.00257556	-0.00883636	Q15366;P57721;P57723	Q15366;P57721	Poly(rC)-binding protein 2;Poly(rC)-binding protein 3	PCBP2;PCBP3	589
21.6502	21.5516	21.6842	20.6749	20.8956	20.6554					+	24hrsPOLR3Bdelta10_FLAG24hrs		4	4	4	47.3	47.3	47.3	12.473	0	9.8019	67572000	20	3.28816	0	0.886705	4.74947	Q15369	Q15369	Transcription elongation factor B polypeptide 1	TCEB1	590
22.9507	22.721	23.0691	23.4581	23.4985	23.2659					+	24hrsPOLR3Bdelta10_FLAG24hrs		22	22	22	26	26	26	135.58	0	66	524900000	107	1.77591	0.00431927	-0.493883	-2.19614	Q15393	Q15393	Splicing factor 3B subunit 3	SF3B3	591
21.3478	21.3403	20.6739	21.3048	21.8805	21.4737								3	3	3	3.6	3.6	3.6	168.48	0	13.979	65473000	29	0.701011	0.0893263	-0.432309	-1.13397	Q15648	Q15648	Mediator of RNA polymerase II transcription subunit 1	MED1	595
21.0538	21.2184	21.2088	20.8232	18.1196	20.6137					+	24hrsPOLR3Bdelta10_FLAG24hrs		3	3	3	8.5	8.5	8.5	54.643	0	4.82	38865000	9	0.683775	0.0399148	1.30817	1.34858	Q15750	Q15750	TGF-beta-activated kinase 1 and MAP3K7-binding protein 1	TAB1	596
23.8711	23.629	23.5268	24.5845	24.6685	24.5177					+	24hrsPOLR3Bdelta10_FLAG24hrs		12	12	12	32	32	32	61.277	0	101.3	560610000	143	2.92679	0	-0.91457	-4.33428	Q15942	Q15942	Zyxin	ZYX	599
23.4174	23.4178	23.2601	21.3648	21.5709	21.4719					+	24hrsPOLR3Bdelta10_FLAG24hrs		27	27	27	30.9	30.9	30.9	126.97	0	144.38	835730000	162	4.73997	0	1.89588	10.5709	Q16531	Q16531	DNA damage-binding protein 1	DDB1	600
21.2002	21.2351	21.8679	20.4495	20.8855	20.792					+	24hrsPOLR3Bdelta10_FLAG24hrs		3	3	3	10.8	10.8	10.8	44.468	0	5.8607	40219000	9	1.335	0.00604615	0.725434	2.04787	Q16543	Q16543	Hsp90 co-chaperone Cdc37;Hsp90 co-chaperone Cdc37, N-terminally processed	CDC37	601
22.6063	22.8336	22.6878	19.8193	20.3661	20.0532					+	24hrsPOLR3Bdelta10_FLAG24hrs		8	8	5	23.5	23.5	18.4	47.82	0	30.622	159660000	39	3.97362	0	2.62967	9.67501	Q16576	Q16576	Histone-binding protein RBBP7	RBBP7	602
21.0284	21.0639	21.0197	21.7015	21.7331	21.6666					+	24hrsPOLR3Bdelta10_FLAG24hrs		5	4	4	19.7	19.7	19.7	27.366	0	8.4305	55209000	9	5.02869	0	-0.663052	-5.36961	Q16629	Q16629	Serine/arginine-rich splicing factor 7	SRSF7	603
25.9319	25.7139	25.7338	26.5459	26.4987	26.3517					+	24hrsPOLR3Bdelta10_FLAG24hrs		14	14	14	27.2	27.2	27.2	59.209	0	323.31	2744800000	284	2.74924	0.000907755	-0.672275	-3.52192	Q16630	Q16630	Cleavage and polyadenylation specificity factor subunit 6	CPSF6	604
23.2584	22.8636	23.0039	18.9145	18.786	19.1591					+	24hrsPOLR3Bdelta10_FLAG24hrs		4	4	4	27.4	27.4	27.4	30.18	0	42.628	124340000	28	4.86562	0	4.08881	15.7791	Q16740	Q16740	ATP-dependent Clp protease proteolytic subunit, mitochondrial	CLPP	606
21.3101	20.8947	21.0098	21.4781	21.6885	21.5315					+	24hrsPOLR3Bdelta10_FLAG24hrs		9	9	9	18.9	18.9	18.9	57.543	0	19.519	80994000	42	1.62636	0.00612211	-0.494466	-2.06895	Q2TAY7	Q2TAY7	WD40 repeat-containing protein SMU1;WD40 repeat-containing protein SMU1, N-terminally processed	SMU1	611
23.4686	23.6155	23.473	24.0094	23.7431	23.8272					+	24hrsPOLR3Bdelta10_FLAG24hrs		16	16	16	20.9	20.9	20.9	103.79	0	90.355	607970000	124	1.67986	0.0108379	-0.340883	-1.77341	Q2TBE0	Q2TBE0	CWF19-like protein 2	CWF19L2	612
24.0331	23.7923	23.7681	24.9744	24.9165	24.5361					+	24hrsPOLR3Bdelta10_FLAG24hrs		21	21	21	64.5	64.5	64.5	37.432	0	220.41	1376500000	212	2.37106	0.000460169	-0.944494	-3.61304	Q3B726	Q3B726	DNA-directed RNA polymerase I subunit RPA43	TWISTNB	613
21.1749	20.9642	21.1265	18.876	18.8471	18.4551					+	24hrsPOLR3Bdelta10_FLAG24hrs		4	4	4	5.1	5.1	5.1	92.819	0	40.364	30964000	15	4.0233	0	2.36246	9.45242	Q3KQU3	Q3KQU3	MAP7 domain-containing protein 1	MAP7D1	614
21.7409	21.5446	21.7971	18.756	19.1937	18.6923					+	24hrsPOLR3Bdelta10_FLAG24hrs		10	10	10	6	6	6	216.04	0	24.297	81918000	34	4.05588	0	2.81358	10.2237	Q3V6T2	Q3V6T2	Girdin	CCDC88A	615
22.967	22.8202	23.0211	23.8263	23.9678	23.7216					+	24hrsPOLR3Bdelta10_FLAG24hrs		8	8	8	11.1	11.1	11.1	79.548	0	96.727	416360000	93	3.19565	0	-0.902475	-4.67047	Q3YEC7	Q3YEC7	Rab-like protein 6	RABL6	616
26.0241	25.7621	25.7103	19.0949	18.1082	19.7727					+	24hrsPOLR3Bdelta10_FLAG24hrs		11	2	2	24.5	7.4	7.4	49.775	0	133.58	550070000	32	3.8059	0	6.84023	11.5364	Q3ZCM7	Q3ZCM7	Tubulin beta-8 chain	TUBB8	617
22.825	22.5592	22.2688	18.17	18.7532	19.7788					+	24hrsPOLR3Bdelta10_FLAG24hrs		7	7	7	24.4	24.4	24.4	39.646	0	36.881	100380000	43	2.73787	0	3.65033	6.1153	Q3ZCQ8	Q3ZCQ8	Mitochondrial import inner membrane translocase subunit TIM50	TIMM50	618
22.8938	23.0706	22.922	23.7354	23.8111	23.6516					+	24hrsPOLR3Bdelta10_FLAG24hrs		11	11	11	21.3	21.3	21.3	87.198	0	33.159	265520000	78	3.374	0	-0.770587	-4.49052	Q4KMP7	Q4KMP7	TBC1 domain family member 10B	TBC1D10B	621
23.3894	23.3295	22.9445	24.0641	24.2505	23.8515					+	24hrsPOLR3Bdelta10_FLAG24hrs		3	3	3	11.7	11.7	11.7	28.385	0	7.7236	213960000	39	2.0026	0.00112441	-0.834181	-2.96999	Q5BKY9;Q8N9E0	Q5BKY9;Q8N9E0	Protein FAM133B;Protein FAM133A	FAM133B;FAM133A	626
21.7014	21.2717	21.4385	22.1205	22.2593	22.029					+	24hrsPOLR3Bdelta10_FLAG24hrs		7	7	7	22.1	22.1	22.1	38.708	0	32.663	88914000	33	2.02889	0.00173302	-0.665768	-2.75267	Q5HYJ3	Q5HYJ3	Protein FAM76B	FAM76B	628
20.2346	20.6246	20.9016	19.2501	19.5354	19.1978					+	24hrsPOLR3Bdelta10_FLAG24hrs		3	3	3	10.3	10.3	10.3	46.029	0	10.125	14314000	9	2.33533	0.000502778	1.25916	3.93361	Q5JVF3	Q5JVF3	PCI domain-containing protein 2	PCID2	630
21.9324	21.8447	21.73	20.2861	19.2058	19.3896					+	24hrsPOLR3Bdelta10_FLAG24hrs		18	18	18	15.4	15.4	15.4	175.29	0	45.578	141140000	53	2.54353	0	2.2085	5.03263	Q5SW79;Q96L14	Q5SW79	Centrosomal protein of 170 kDa	CEP170	632
20.9248	21.1895	21.2315	19.6176	18.4581	19.0863					+	24hrsPOLR3Bdelta10_FLAG24hrs		16	16	16	5.3	5.3	5.3	573.83	0	45.007	90887000	41	2.38772	0	2.06126	4.59501	Q5T4S7	Q5T4S7	E3 ubiquitin-protein ligase UBR4	UBR4	635
21.4045	21.8126	21.3605	19.5867	18.5278	19.5121					+	24hrsPOLR3Bdelta10_FLAG24hrs		4	4	4	11.2	11.2	11.2	66.851	0	11.313	36807000	7	2.47767	0	2.31698	4.92609	Q5TAQ9	Q5TAQ9	DDB1- and CUL4-associated factor 8	DCAF8	639
22.3146	22.1041	22.1483	23.0871	23.1284	22.9014					+	24hrsPOLR3Bdelta10_FLAG24hrs		12	12	12	29.1	29.1	29.1	64.467	0	34.077	359660000	102	3.06787	0	-0.849964	-4.36385	Q5VTL8	Q5VTL8	Pre-mRNA-splicing factor 38B	PRPF38B	642
22.448	22.362	22.1617	21.4881	21.5166	21.3542					+	24hrsPOLR3Bdelta10_FLAG24hrs		11	11	11	16.3	16.3	16.3	81.116	0	20.741	152440000	26	3.04449	0	0.870948	4.38799	Q5W0B1	Q5W0B1	RING finger protein 219	RNF219	644
20.4903	20.5098	20.3105	19.4795	18.866	18.5004					+	24hrsPOLR3Bdelta10_FLAG24hrs		2	2	2	2.5	2.5	2.5	97.553	0.0026076	3.7413	13024000	6	2.15177	0.000482667	1.48824	3.79064	Q6NSI4	Q6NSI4	Uncharacterized protein CXorf57	CXorf57	649
23.2663	23.4958	23.4044	24.1027	23.9157	23.9675					+	24hrsPOLR3Bdelta10_FLAG24hrs		8	8	8	10.7	10.7	10.7	136.97	0	22.239	224500000	39	2.65349	0.000823704	-0.606464	-3.24418	Q6P1X5	Q6P1X5	Transcription initiation factor TFIID subunit 2	TAF2	652
22.288	22.1573	22.3942	23.0738	23.1338	22.5882					+	24hrsPOLR3Bdelta10_FLAG24hrs		36	36	36	21.2	21.2	21.2	273.6	0	155.99	632060000	189	1.60749	0.00379471	-0.652111	-2.28148	Q6P2Q9	Q6P2Q9	Pre-mRNA-processing-splicing factor 8	PRPF8	653
26.4073	26.4305	26.3053	27.0731	27.0392	26.7767					+	24hrsPOLR3Bdelta10_FLAG24hrs		5	5	5	46.7	46.7	46.7	14.606	0	27.646	2614000000	102	2.34276	0.00109869	-0.581912	-2.8916	Q6P5R6	Q6P5R6	60S ribosomal protein L22-like 1	RPL22L1	654
21.3037	20.6699	20.9836	19.4447	18.8092	19.4046					+	24hrsPOLR3Bdelta10_FLAG24hrs		4	4	4	9.3	9.3	9.3	73.562	0	7.4541	23987000	7	2.5192	0	1.76629	4.70866	Q6PI48	Q6PI48	Aspartate--tRNA ligase, mitochondrial	DARS2	655
21.4422	20.8265	21.0143	18.8696	19.0546	19.7176					+	24hrsPOLR3Bdelta10_FLAG24hrs		8	8	8	6.7	6.7	6.7	192.22	0	30.504	51254000	21	2.40083	0	1.88041	4.52688	Q6R327	Q6R327	Rapamycin-insensitive companion of mTOR	RICTOR	657
22.7494	22.2403	22.0027	22.7984	22.9066	22.4568								4	4	4	12.8	12.8	12.8	66.526	0	40.855	138620000	40	0.68573	0.104471	-0.389813	-1.08704	Q6UN15	Q6UN15	Pre-mRNA 3-end-processing factor FIP1	FIP1L1	660
21.0309	20.9128	21.1016	22.2332	22.3146	21.5312					+	24hrsPOLR3Bdelta10_FLAG24hrs		3	3	3	12.7	12.7	12.7	34.109	0	9.069	39602000	23	1.78154	0.00107756	-1.01122	-2.85086	Q6ZUT1	Q6ZUT1	Uncharacterized protein C11orf57	C11orf57	664
27.6569	27.6449	27.7361	23.4247	23.1548	23.3434					+	24hrsPOLR3Bdelta10_FLAG24hrs		35	2	1	84.7	6	3.1	50.135	0	85.868	2171200000	122	6.06987	0	4.37167	23.6433	Q71U36;P0DPH8;P0DPH7;Q6PEY2	Q71U36;P0DPH8;P0DPH7	Tubulin alpha-1A chain	TUBA1A	666
23.2555	23.3939	22.9936	22.3017	22.3853	22.3364					+	24hrsPOLR3Bdelta10_FLAG24hrs		5	2	2	41.7	15.5	15.5	9.4771	0	10.556	171360000	27	2.72451	0.000514692	0.873197	3.97191	Q71UM5	Q71UM5	40S ribosomal protein S27-like	RPS27L	667
23.3235	23.0587	23.0672	24.1065	24.1264	23.8561					+	24hrsPOLR3Bdelta10_FLAG24hrs		27	27	27	29	29	29	117.36	0	87.638	931400000	238	2.69552	0.000507477	-0.879908	-3.94709	Q7L014	Q7L014	Probable ATP-dependent RNA helicase DDX46	DDX46	668
23.9126	23.4848	23.6498	24.3402	24.6062	24.2087					+	24hrsPOLR3Bdelta10_FLAG24hrs		5	5	5	14.3	14.3	14.3	50.559	0	33.055	265280000	58	1.83268	0.00194737	-0.702634	-2.59421	Q7L4I2	Q7L4I2	Arginine/serine-rich coiled-coil protein 2	RSRC2	669
21.5961	21.4361	21.3172	21.9526	21.9606	22.0897					+	24hrsPOLR3Bdelta10_FLAG24hrs		4	4	4	41.8	41.8	41.8	12.405	0	11.155	62053000	20	2.40501	0.00108803	-0.551187	-2.86771	Q7RTV0	Q7RTV0	PHD finger-like domain-containing protein 5A	PHF5A	671
20.8155	21.0057	20.534	21.3109	21.8202	21.3696					+	24hrsPOLR3Bdelta10_FLAG24hrs		5	5	5	11.2	11.2	11.2	77.205	0	16.165	63679000	41	1.55803	0.00384558	-0.715167	-2.29735	Q7Z353	Q7Z353	Highly divergent homeobox	HDX	673
21.5252	20.8299	20.9881	21.5298	21.286	21.4318								2	2	2	4.3	4.3	4.3	76.12	0	6.1704	26621000	12	0.609051	0.184336	-0.301493	-0.936289	Q7Z417	Q7Z417	Nuclear fragile X mental retardation-interacting protein 2	NUFIP2	675
21.9285	21.9367	21.7082	22.3881	22.2166	22.5378					+	24hrsPOLR3Bdelta10_FLAG24hrs		4	4	4	2.2	2.2	2.2	201.56	0	7.2002	76400000	10	1.92759	0.00336316	-0.522987	-2.38562	Q7Z6E9	Q7Z6E9	E3 ubiquitin-protein ligase RBBP6	RBBP6	678
22.6056	22.3666	22.398	19.1466	18.6445	18.4936					+	24hrsPOLR3Bdelta10_FLAG24hrs		29	29	29	10.6	10.6	10.6	481.89	0	103.77	312600000	100	4.20355	0	3.6952	11.8765	Q7Z6Z7	Q7Z6Z7	E3 ubiquitin-protein ligase HUWE1	HUWE1	679
22.5473	22.7456	22.5343	23.9472	22.937	18.7799								2	2	2	4.3	4.3	4.3	63.836	0	14.634	113190000	23	0.172415	0.707367	0.721005	0.428494	Q86UE4	Q86UE4	Protein LYRIC	MTDH	683
21.594	21.5526	21.7056	18.1476	18.2718	18.8558					+	24hrsPOLR3Bdelta10_FLAG24hrs		16	16	16	13	13	13	184.7	0	39.444	144510000	53	3.85856	0	3.19238	9.88142	Q86VI3;P46940	Q86VI3	Ras GTPase-activating-like protein IQGAP3	IQGAP3	685
20.6387	21.2326	20.5552	18.3053	19.9347	19.1601					+	24hrsPOLR3Bdelta10_FLAG24hrs		3	3	3	6.6	6.6	6.6	82.974	0	6.9319	18909000	7	1.50053	0.00170644	1.67546	2.71709	Q86YV9	Q86YV9	Hermansky-Pudlak syndrome 6 protein	HPS6	687
21.9741	23.08	23.2846	19.5956	18.6311	18.3583					+	24hrsPOLR3Bdelta10_FLAG24hrs		21	21	21	27.6	27.6	27.6	98.428	0	57.881	323360000	105	2.67681	0	3.91792	5.99382	Q8IWC1	Q8IWC1	MAP7 domain-containing protein 3	MAP7D3	688
24.4134	23.9659	23.8999	25.1505	25.0793	24.7742					+	24hrsPOLR3Bdelta10_FLAG24hrs		18	18	18	63.6	63.6	63.6	41.29	0	245.44	1555400000	266	1.99194	0.00114354	-0.908246	-3.04444	Q8IWS0	Q8IWS0	PHD finger protein 6	PHF6	689
21.0639	21.1361	20.8643	21.6643	21.5307	21.2822					+	24hrsPOLR3Bdelta10_FLAG24hrs		5	5	5	6.1	6.1	6.1	103.7	0	15.533	63654000	24	1.5656	0.00625098	-0.470928	-1.97566	Q8IWX8	Q8IWX8	Calcium homeostasis endoplasmic reticulum protein	CHERP	690
21.82	21.4787	21.1744	19.6081	19.3214	19.9528					+	24hrsPOLR3Bdelta10_FLAG24hrs		2	2	2	5.6	5.6	5.6	63.876	0	6.0549	29703000	7	2.69201	0	1.86362	5.16361	Q8IY67	Q8IY67	Ribonucleoprotein PTB-binding 1	RAVER1	695
23.4138	23.2641	23.2608	24.3448	24.1884	23.8342					+	24hrsPOLR3Bdelta10_FLAG24hrs		5	5	5	9.8	9.8	9.8	102.33	0	73.995	307290000	98	2.15114	0.000785866	-0.809578	-3.1229	Q8IYB3	Q8IYB3	Serine/arginine repetitive matrix protein 1	SRRM1	696
25.2548	25.16	25.1502	15.6767	14.9945	15.1794					+	24hrsPOLR3Bdelta10_FLAG24hrs		33	33	33	46.2	46.2	46.2	102.9	0	323.31	2506000000	336	5.94752	0	9.9048	32.3247	Q8N163	Q8N163	Cell cycle and apoptosis regulator protein 2	CCAR2	697
22.8168	22.9181	22.7468	23.473	23.4184	23.3566					+	24hrsPOLR3Bdelta10_FLAG24hrs		6	6	6	19.5	19.5	19.5	47.138	0	43.907	285920000	52	3.21844	0.00047013	-0.588785	-3.67981	Q8N5F7;Q5M9Q1	Q8N5F7;Q5M9Q1	NF-kappa-B-activating protein;NKAP-like protein	NKAP;NKAPL	701
23.2727	23.4499	23.6722	23.7482	24.1471	23.7618					+	24hrsPOLR3Bdelta10_FLAG24hrs		8	8	8	57	57	57	35.67	0	103	433820000	110	1.134	0.0208889	-0.420786	-1.53288	Q8N5Z5	Q8N5Z5	BTB/POZ domain-containing protein KCTD17	KCTD17	702
23.022	22.8811	23.0159	23.4568	23.3077	23.538					+	24hrsPOLR3Bdelta10_FLAG24hrs		12	12	12	34.8	34.8	34.8	52.049	0	191.39	641870000	146	2.31586	0.00193043	-0.461173	-2.53928	Q8N684	Q8N684	Cleavage and polyadenylation specificity factor subunit 7	CPSF7	703
24.3063	24.0922	24.1309	25.1774	25.1225	25.1308					+	24hrsPOLR3Bdelta10_FLAG24hrs		7	7	7	32.9	32.9	32.9	18.177	0	64.371	932930000	122	3.8462	0	-0.96711	-5.7543	Q8N9Q2	Q8N9Q2	Protein SREK1IP1	SREK1IP1	704
22.9389	22.9185	23.002	23.9214	23.9073	23.7676					+	24hrsPOLR3Bdelta10_FLAG24hrs		9	9	9	31.1	31.1	31.1	37.476	0	29.444	349310000	79	4.10668	0	-0.912321	-5.88015	Q8NAV1	Q8NAV1	Pre-mRNA-splicing factor 38A	PRPF38A	705
22.6574	22.357	22.2448	23.4395	23.4336	23.1642					+	24hrsPOLR3Bdelta10_FLAG24hrs		21	21	21	34.9	34.9	34.9	95.925	0	111.59	493860000	148	2.42449	0.000468103	-0.926057	-3.65987	Q8NE71	Q8NE71	ATP-binding cassette sub-family F member 1	ABCF1	707
24.199	24.0692	23.9805	24.6863	24.6583	24.6317					+	24hrsPOLR3Bdelta10_FLAG24hrs		39	39	39	28.5	28.5	28.5	182.77	0	144.88	1640600000	287	3.03775	0.000896774	-0.575877	-3.48209	Q8NI27	Q8NI27	THO complex subunit 2	THOC2	708
23.8873	23.8215	23.885	24.8417	24.7934	24.5539					+	24hrsPOLR3Bdelta10_FLAG24hrs		12	12	12	51.1	51.1	51.1	26.106	0	85.165	1052200000	198	3.15516	0	-0.865023	-4.51601	Q8TA86	Q8TA86	Retinitis pigmentosa 9 protein	RP9	709
22.1386	21.8163	21.6774	23.3344	23.1905	22.6714					+	24hrsPOLR3Bdelta10_FLAG24hrs		5	5	5	16.4	16.4	16.4	48.602	0	32.883	120410000	31	2.08895	0.00088254	-1.18798	-3.46016	Q8WU90	Q8WU90	Zinc finger CCCH domain-containing protein 15	ZC3H15	714
27.5464	27.5818	27.4784	28.5471	28.5862	28.2548					+	24hrsPOLR3Bdelta10_FLAG24hrs		41	41	41	72.4	72.4	72.4	57.224	0	323.31	28321000000	1234	2.98189	0	-0.927203	-4.43924	Q8WUA2	Q8WUA2	Peptidyl-prolyl cis-trans isomerase-like 4	PPIL4	715
25.2501	25.34	24.8551	25.8338	26.0555	25.9669					+	24hrsPOLR3Bdelta10_FLAG24hrs		7	7	7	37.4	37.4	37.4	18.86	0	131.15	1600700000	94	2.11079	0.00115931	-0.80367	-3.06415	Q8WVK2	Q8WVK2	U4/U6.U5 small nuclear ribonucleoprotein 27 kDa protein	SNRNP27	717
21.7919	21.5515	21.8176	22.056	22.3755	21.6787								8	8	8	23.6	23.6	23.6	55.455	0	15.961	97115000	22	0.655441	0.153738	-0.316418	-0.993579	Q8WWY3	Q8WWY3	U4/U6 small nuclear ribonucleoprotein Prp31	PRPF31	722
20.1519	20.0764	19.743	18.8464	17.6543	18.5309					+	24hrsPOLR3Bdelta10_FLAG24hrs		2	2	2	1.8	1.8	1.8	127.28	0	4.6953	8981100	8	1.91686	0.000875591	1.64659	3.44406	Q92540	Q92540	Protein SMG7	SMG7	724
21.3961	21.0364	21.1386	19.5452	19.3496	18.9597					+	24hrsPOLR3Bdelta10_FLAG24hrs		4	4	4	8	8	8	80.551	0	9.3058	34252000	16	3.14705	0	1.90552	6.29632	Q92615	Q92615	La-related protein 4B	LARP4B	727
21.3363	21.081	21.01	18.8127	18.7505	18.2557					+	24hrsPOLR3Bdelta10_FLAG24hrs		21	21	21	13.5	13.5	13.5	292.75	0	44.668	91682000	56	3.6339	0	2.53611	8.3932	Q92616	Q92616	Translational activator GCN1	GCN1L1	728
22.2249	22.1182	22.2389	18.2425	20.4167	18.8633					+	24hrsPOLR3Bdelta10_FLAG24hrs		4	4	2	10.7	10.7	5.7	55.364	0	9.187	64039000	22	2.01896	0.000532353	3.01981	4.03878	Q92769	Q92769	Histone deacetylase 2	HDAC2	729
21.056	20.8925	20.6574	19.3897	18.0645	18.8494					+	24hrsPOLR3Bdelta10_FLAG24hrs		4	3	2	6.6	5.1	3.7	80.272	0	5.8317	26424000	5	2.1948	0.000551269	2.10074	4.18722	Q92841	Q92841	Probable ATP-dependent RNA helicase DDX17	DDX17	730
22.1291	21.9223	21.7704	18.6748	18.4342	19.4519					+	24hrsPOLR3Bdelta10_FLAG24hrs		10	10	10	12.8	12.8	12.8	124.34	0	25.304	123500000	34	3.16789	0	3.08693	7.27674	Q92900	Q92900	Regulator of nonsense transcripts 1	UPF1	731
21.1793	20.9619	20.7105	18.7071	18.6695	19.0019					+	24hrsPOLR3Bdelta10_FLAG24hrs		4	4	4	2.4	2.4	2.4	292.28	0	9.3506	28217000	15	3.63952	0	2.15779	7.9495	Q93008;O00507	Q93008	Probable ubiquitin carboxyl-terminal hydrolase FAF-X	USP9X	733
23.8602	23.7895	23.9192	24.7399	24.6778	24.3172					+	24hrsPOLR3Bdelta10_FLAG24hrs		37	37	37	45	45	45	124.88	0	220.19	2063300000	310	2.20679	0.00115137	-0.722001	-3.04642	Q93100	Q93100	Phosphorylase b kinase regulatory subunit beta	PHKB	735
22.6992	22.5994	22.8163	23.9902	23.4321	22.9892					+	24hrsPOLR3Bdelta10_FLAG24hrs		9	9	9	36.8	36.8	36.8	34.93	0	66.863	396020000	88	1.21396	0.00700316	-0.765532	-1.93163	Q96AG4	Q96AG4	Leucine-rich repeat-containing protein 59	LRRC59	737
20.5767	20.6702	20.4541	19.1777	20.5695	19.088					+	24hrsPOLR3Bdelta10_FLAG24hrs		2	2	2	10.7	10.7	10.7	37.034	0	5.9645	24528000	16	0.922773	0.0150014	0.955269	1.63674	Q96BK5	Q96BK5	PIN2/TERF1-interacting telomerase inhibitor 1	PINX1	738
20.584	19.8999	20.03	18.9907	19.1217	18.8451					+	24hrsPOLR3Bdelta10_FLAG24hrs		3	3	3	9	9	9	47.961	0	10.884	15419000	13	2.21023	0.000466094	1.18546	3.65384	Q96C92	Q96C92	Serologically defined colon cancer antigen 3	SDCCAG3	740
25.3167	25.2953	25.1104	26.0851	26.1445	25.9516					+	24hrsPOLR3Bdelta10_FLAG24hrs		18	18	18	57	57	57	25.835	0	246.68	3355600000	414	3.15273	0	-0.819607	-4.38609	Q96CT7	Q96CT7	Coiled-coil domain-containing protein 124	CCDC124	741
21.3609	21.5867	21.6446	18.9689	19.1611	19.1255					+	24hrsPOLR3Bdelta10_FLAG24hrs		9	9	9	18	18	18	103.57	0	23.788	43451000	21	4.70003	0	2.44554	11.944	Q96CW5	Q96CW5	Gamma-tubulin complex component 3	TUBGCP3	743
23.3907	23.4614	23.7827	24.3955	24.3056	24.075					+	24hrsPOLR3Bdelta10_FLAG24hrs		15	15	15	56.7	56.7	56.7	28.048	0	87.654	639710000	136	2.01207	0.00141329	-0.7138	-2.81246	Q96DG6	Q96DG6	Carboxymethylenebutenolidase homolog	CMBL	744
21.1246	21.2509	21.2656	22.4245	22.2171	22.1428					+	24hrsPOLR3Bdelta10_FLAG24hrs		6	6	6	21.6	21.6	21.6	39.31	0	13.73	111950000	34	3.40795	0	-1.0478	-5.36165	Q96DI7	Q96DI7	U5 small nuclear ribonucleoprotein 40 kDa protein	SNRNP40	745
21.5345	21.1779	21.5009	22.0693	22.4615	21.7481					+	24hrsPOLR3Bdelta10_FLAG24hrs		4	4	4	22.5	22.5	22.5	29.277	0	9.579	70157000	18	1.36548	0.00607631	-0.688497	-2.052	Q96E11	Q96E11	Ribosome-recycling factor, mitochondrial	MRRF	746
23.7182	23.5274	23.7503	19.4759	20.2356	18.2212					+	24hrsPOLR3Bdelta10_FLAG24hrs		10	10	10	25.6	25.6	25.6	52.488	0	85.27	307160000	66	2.74148	0	4.35441	6.2974	Q96EY1	Q96EY1	DnaJ homolog subfamily A member 3, mitochondrial	DNAJA3	748
25.7796	25.6703	25.6479	26.9888	26.9225	26.8622					+	24hrsPOLR3Bdelta10_FLAG24hrs		12	12	12	42.9	42.9	42.9	23.864	0	292.56	2823100000	212	4.62837	0	-1.22524	-7.91984	Q96EY4	Q96EY4	Translation machinery-associated protein 16	TMA16	749
21.0681	21.1938	20.7509	19.2431	19.179	18.651					+	24hrsPOLR3Bdelta10_FLAG24hrs		3	3	3	10.7	10.7	10.7	32.004	0.0013947	4.4559	22727000	8	3.00494	0	1.97989	6.01312	Q96HS1	Q96HS1	Serine/threonine-protein phosphatase PGAM5, mitochondrial	PGAM5	751
21.055	21.0511	21.1947	22.2064	21.8987	21.4414					+	24hrsPOLR3Bdelta10_FLAG24hrs		3	3	3	9.5	9.5	9.5	44.961	0	5.7978	42136000	9	1.52169	0.00383529	-0.748587	-2.2878	Q96I25	Q96I25	Splicing factor 45	RBM17	752
22.2125	22.6906	22.5195	23.2254	23.2718	22.9821					+	24hrsPOLR3Bdelta10_FLAG24hrs		5	5	5	20.8	20.8	20.8	38.771	0	23.103	195020000	43	1.8368	0.00194169	-0.685561	-2.57512	Q96J01	Q96J01	THO complex subunit 3	THOC3	753
22.9221	23.0595	22.9842	19.2431	18.2164	18.4577					+	24hrsPOLR3Bdelta10_FLAG24hrs		8	8	8	35.6	35.6	35.6	39.74	0	41.639	193470000	37	3.81107	0	4.34957	10.5446	Q96MX6	Q96MX6	WD repeat-containing protein 92	WDR92	756
21.5743	21.8002	21.8042	20.6322	19.9614	20.1032					+	24hrsPOLR3Bdelta10_FLAG24hrs		5	5	5	9.4	9.4	9.4	69.491	0	15.596	69241000	14	2.62614	0	1.49398	4.70098	Q96PK6	Q96PK6	RNA-binding protein 14	RBM14	759
21.5442	20.7996	21.2333	18.5	18.3939	19.6405					+	24hrsPOLR3Bdelta10_FLAG24hrs		3	3	3	7.1	7.1	7.1	81.964	0	13.122	18820000	8	2.17829	0.000556923	2.34755	4.23969	Q96T17	Q96T17	MAP7 domain-containing protein 2	MAP7D2	762
20.8998	20.3711	20.315	20.12	19.4288	20.5734								3	3	3	4.4	4.4	4.4	107.19	0	7.8969	27809000	19	0.568723	0.142175	0.487939	1.01359	Q96T37	Q96T37	Putative RNA-binding protein 15	RBM15	763
23.607	24.2917	24.2075	23.996	24.2207	23.8532								5	5	5	58.3	58.3	58.3	11.967	0	24.321	384730000	69	0.0167468	0.982296	0.0121435	0.0356486	Q99417	Q99417	C-Myc-binding protein	MYCBP	765
22.523	22.5909	22.4198	18.8658	18.8602	18.8999					+	24hrsPOLR3Bdelta10_FLAG24hrs		16	16	16	37.9	37.9	37.9	56.44	0	57.748	262020000	51	6.62539	0	3.63596	24.036	Q99615	Q99615	DnaJ homolog subfamily C member 7	DNAJC7	769
21.6518	21.3383	21.156	19.0744	18.8906	19.8214					+	24hrsPOLR3Bdelta10_FLAG24hrs		6	5	5	21.6	18.9	18.9	42.823	0	61.507	48746000	23	2.57305	0	2.11985	5.05519	Q99733	Q99733	Nucleosome assembly protein 1-like 4	NAP1L4	772
23.3535	23.0188	22.7207	19.7632	19.4146	20.7965					+	24hrsPOLR3Bdelta10_FLAG24hrs		12	12	12	31.1	31.1	31.1	59.366	0	88.859	320340000	87	2.58895	0	3.03957	5.49242	Q99832	Q99832	T-complex protein 1 subunit eta	CCT7	774
23.1138	23.0201	22.9612	23.949	23.9859	23.5937					+	24hrsPOLR3Bdelta10_FLAG24hrs		15	15	15	50.7	50.7	50.7	42.461	0	91.09	813220000	154	2.44058	0.000900405	-0.811154	-3.48587	Q99873;Q9NR22	Q99873	Protein arginine N-methyltransferase 1	PRMT1	775
27.2783	27.3679	27.3716	28.2278	28.2648	27.8332					+	24hrsPOLR3Bdelta10_FLAG24hrs		16	16	16	66.1	66.1	66.1	36.724	0	323.31	11951000000	674	2.25618	0.000805797	-0.769321	-3.18657	Q9BQA1	Q9BQA1	Methylosome protein 50	WDR77	778
26.7069	26.479	26.5052	21.7122	18.0155	21.7569					+	24hrsPOLR3Bdelta10_FLAG24hrs		35	4	4	84.6	15.1	15.1	49.895	0	205.92	1348200000	98	2.09043	0	6.06881	4.5227	Q9BQE3	Q9BQE3	Tubulin alpha-1C chain	TUBA1C	779
22.9596	23.0242	22.6658	19.1286	19.066	18.8464					+	24hrsPOLR3Bdelta10_FLAG24hrs		8	8	8	31.5	31.5	31.5	41.806	0	27.014	195610000	36	4.99698	0	3.86954	16.1515	Q9BRK5	Q9BRK5	45 kDa calcium-binding protein	SDF4	780
21.0175	20.5306	20.6822	21.7483	21.241	21.7322					+	24hrsPOLR3Bdelta10_FLAG24hrs		6	6	6	11	11	11	103.34	0	23.487	51273000	26	1.70922	0.00195308	-0.830418	-2.59486	Q9BRR8	Q9BRR8	G patch domain-containing protein 1	GPATCH1	781
24.785	24.5381	24.564	25.4825	25.4681	25.2998					+	24hrsPOLR3Bdelta10_FLAG24hrs		25	25	25	45.6	45.6	45.6	65.582	0	158.25	2322500000	378	2.88822	0.000517143	-0.787757	-3.98116	Q9BRS2	Q9BRS2	Serine/threonine-protein kinase RIO1	RIOK1	782
20.9232	20.8338	20.985	18.1211	18.2306	19.162					+	24hrsPOLR3Bdelta10_FLAG24hrs		4	4	4	14	14	14	43.359	0	10.244	19745000	11	2.71235	0	2.4094	5.56252	Q9BRX2	Q9BRX2	Protein pelota homolog	PELO	783
22.6388	22.1944	22.17	23.4247	23.2137	22.8425					+	24hrsPOLR3Bdelta10_FLAG24hrs		8	8	8	32.4	32.4	32.4	34.342	0	52.768	316690000	61	1.64905	0.00191931	-0.825932	-2.51495	Q9BRX9	Q9BRX9	WD repeat domain-containing protein 83	WDR83	784
21.9219	21.5995	21.7557	20.6701	21.0683	21.1051					+	24hrsPOLR3Bdelta10_FLAG24hrs		5	5	5	39.5	39.5	39.5	20.713	0	10.351	61626000	16	2.07642	0.00113966	0.811181	3.0322	Q9BSD7	Q9BSD7	Cancer-related nucleoside-triphosphatase	NTPCR	785
21.489	21.1	20.8605	18.4335	18.799	19.2186					+	24hrsPOLR3Bdelta10_FLAG24hrs		4	4	4	25	25	25	20.35	0	10.791	32049000	14	2.87846	0	2.33275	5.95791	Q9BU61	Q9BU61	NADH dehydrogenase [ubiquinone] 1 alpha subcomplex assembly factor 3	NDUFAF3	789
20.963	21.3723	21.2576	21.4084	21.4775	21.4238								5	5	5	24.1	24.1	24.1	41.036	0	10.397	49464000	22	0.90111	0.111976	-0.238939	-1.06815	Q9BUA3	Q9BUA3	Uncharacterized protein C11orf84	C11orf84	791
26.3771	25.618	25.4829	21.2927	21.411	21.1					+	24hrsPOLR3Bdelta10_FLAG24hrs		21	10	8	66.8	38.1	33.4	49.857	0	321.04	726430000	80	4.00316	0	4.55813	11.6072	Q9BUF5	Q9BUF5	Tubulin beta-6 chain	TUBB6	792
21.6564	21.275	21.4115	21.7877	22.3163	21.6627					+	24hrsPOLR3Bdelta10_FLAG24hrs		4	4	4	7.7	7.7	7.7	95.737	0	9.288	57728000	15	0.969555	0.0286009	-0.474558	-1.44118	Q9BUJ2	Q9BUJ2	Heterogeneous nuclear ribonucleoprotein U-like protein 1	HNRNPUL1	793
21.148	21.0308	21.2119	22.4178	22.2987	21.8257					+	24hrsPOLR3Bdelta10_FLAG24hrs		13	13	13	19.3	19.3	19.3	95.581	0	25.93	148100000	46	2.29459	0.000464103	-1.05047	-3.64195	Q9BUQ8	Q9BUQ8	Probable ATP-dependent RNA helicase DDX23	DDX23	794
29.2147	29.6077	29.603	23.4561	19.7884	22.2697					+	24hrsPOLR3Bdelta10_FLAG24hrs		28	7	1	78.7	24.3	2.7	49.953	0	131.73	6740300000	155	2.66306	0	7.63704	6.42646	Q9BVA1	Q9BVA1	Tubulin beta-2B chain	TUBB2B	796
21.42	21.3406	21.7789	19.0634	19.3668	20.5738					+	24hrsPOLR3Bdelta10_FLAG24hrs		3	3	3	16.3	16.3	16.3	26.056	0	19.054	47272000	15	1.73354	0.000797133	1.84514	3.17806	Q9BVG4	Q9BVG4	Protein PBDC1	PBDC1	797
21.3414	21.3533	21.3647	18.8217	18.4155	19.6593					+	24hrsPOLR3Bdelta10_FLAG24hrs		7	7	7	13.2	13.2	13.2	81.035	0	14.882	59298000	16	2.5438	0	2.38766	5.12085	Q9BW92	Q9BW92	Threonine--tRNA ligase, mitochondrial	TARS2	798
21.7295	21.2026	21.0269	22.0821	21.9015	21.9334					+	24hrsPOLR3Bdelta10_FLAG24hrs		5	5	5	59.3	59.3	59.3	10.135	0	19.524	58307000	26	1.39429	0.00606119	-0.652701	-2.05062	Q9BWJ5	Q9BWJ5	Splicing factor 3B subunit 5	SF3B5	800
20.7567	20.4686	19.8651	19.7377	18.7255	19.1472					+	24hrsPOLR3Bdelta10_FLAG24hrs		3	3	3	2.8	2.8	2.8	164.13	0	6.9595	11728000	11	1.37473	0.00390845	1.16	2.34845	Q9BXW9	Q9BXW9	Fanconi anemia group D2 protein	FANCD2	802
21.4724	20.6747	20.502	18.5804	18.4944	19.1917					+	24hrsPOLR3Bdelta10_FLAG24hrs		2	2	2	5.7	5.7	5.7	48.117	0	4.8635	18663000	7	2.3399	0	2.12755	4.51876	Q9BZE1	Q9BZE1	39S ribosomal protein L37, mitochondrial	MRPL37	803
20.8238	21.3972	21.0693	18.9641	18.9577	19.5327					+	24hrsPOLR3Bdelta10_FLAG24hrs		4	4	2	13	13	5.1	55.594	0	8.3744	25149000	8	2.81391	0	1.94527	5.51348	Q9BZK7	Q9BZK7	F-box-like/WD repeat-containing protein TBL1XR1	TBL1XR1	804
21.7115	21.6679	21.883	19.6162	19.5529	19.196					+	24hrsPOLR3Bdelta10_FLAG24hrs		5	5	5	8.4	8.4	8.4	142.51	0	13.571	49771000	13	4.0181	0	2.29907	9.33245	Q9C0C7	Q9C0C7	Activating molecule in BECN1-regulated autophagy protein 1	AMBRA1	806
22.4345	22.4971	22.5126	23.5593	23.5053	23.6552					+	24hrsPOLR3Bdelta10_FLAG24hrs		3	3	3	3.2	3.2	3.2	115.73	0	7.1039	113040000	19	4.58776	0	-1.09188	-7.2835	Q9H0A0	Q9H0A0	N-acetyltransferase 10	NAT10	807
24.7377	24.3211	24.4423	25.2145	25.2459	25.132					+	24hrsPOLR3Bdelta10_FLAG24hrs		26	26	26	38	38	38	66.389	0	125.84	2013200000	314	2.25454	0.00115533	-0.697073	-3.0536	Q9H0G5	Q9H0G5	Nuclear speckle splicing regulatory protein 1	NSRP1	808
21.5389	21.3174	21.1204	19.5235	20.0255	19.6751					+	24hrsPOLR3Bdelta10_FLAG24hrs		5	5	5	8.8	8.8	8.8	94.693	0	13.14	43335000	17	2.9327	0	1.58422	5.43277	Q9H269	Q9H269	Vacuolar protein sorting-associated protein 16 homolog	VPS16	811
23.1121	22.9382	22.6424	23.3865	23.7993	22.9417								5	5	5	41.6	41.6	41.6	18.154	0	33.041	180720000	33	0.779026	0.0586861	-0.478296	-1.24866	Q9H2H8	Q9H2H8	Peptidyl-prolyl cis-trans isomerase-like 3	PPIL3	813
23.3134	23.3986	23.3342	24.5634	24.2161	23.6778					+	24hrsPOLR3Bdelta10_FLAG24hrs		4	4	4	22.9	22.9	22.9	18.828	0	30.901	222080000	18	1.44284	0.00406526	-0.803694	-2.23934	Q9H3J6	Q9H3J6	Probable peptide chain release factor C12orf65, mitochondrial	C12orf65	815
22.231	21.9383	22.0318	23.0771	22.8933	22.4524					+	24hrsPOLR3Bdelta10_FLAG24hrs		17	17	17	34.4	34.4	34.4	78.909	0	46.064	385710000	100	1.65134	0.00217283	-0.740533	-2.43232	Q9H5Z1	Q9H5Z1	Probable ATP-dependent RNA helicase DHX35	DHX35	818
23.209	22.9435	23.0802	19.3951	20.2408	19.0986					+	24hrsPOLR3Bdelta10_FLAG24hrs		18	18	18	38	38	38	75.718	0	90.955	276370000	80	3.24678	0	3.49944	7.76497	Q9H6T3	Q9H6T3	RNA polymerase II-associated protein 3	RPAP3	819
21.5969	21.0587	21.4068	20.3136	18.9626	18.8106					+	24hrsPOLR3Bdelta10_FLAG24hrs		8	8	8	21	21	21	60.718	0	19.851	61816000	31	1.7778	0.000848855	1.99189	3.30316	Q9H857	Q9H857	5-nucleotidase domain-containing protein 2	NT5DC2	821
22.6088	22.7937	22.8598	23.5258	23.563	23.6238					+	24hrsPOLR3Bdelta10_FLAG24hrs		4	4	4	8.2	8.2	8.2	66.999	0	11.269	182590000	40	3.27736	0	-0.816712	-4.52808	Q9H8M2	Q9H8M2	Bromodomain-containing protein 9	BRD9	822
20.9697	21.0723	20.8089	20.2116	19.5439	20.4044					+	24hrsPOLR3Bdelta10_FLAG24hrs		3	3	3	19.7	19.7	19.7	26.21	0.0013908	4.4287	22343000	4	1.52432	0.0027688	0.897004	2.4131	Q9HB71	Q9HB71	Calcyclin-binding protein	CACYBP	829
20.6266	20.5446	20.4273	19.5415	19.2127	19.6042					+	24hrsPOLR3Bdelta10_FLAG24hrs		2	2	2	7.2	7.2	7.2	41.74	0	11.519	13245000	5	2.88458	0	1.08001	4.60605	Q9HCN4	Q9HCN4	GPN-loop GTPase 1	GPN1	832
21.4765	21.8108	21.3623	18.7763	19.3939	18.8098					+	24hrsPOLR3Bdelta10_FLAG24hrs		4	4	4	30.3	30.3	30.3	23.598	0	13.027	34871000	9	3.34637	0	2.55657	7.48677	Q9HCN8	Q9HCN8	Stromal cell-derived factor 2-like protein 1	SDF2L1	833
22.8069	22.6359	22.5861	23.4389	23.5405	23.674					+	24hrsPOLR3Bdelta10_FLAG24hrs		9	9	9	41.9	41.9	41.9	27.569	0	73.945	369590000	88	3.10451	0	-0.87484	-4.47649	Q9NP64	Q9NP64	Nucleolar protein of 40 kDa	ZCCHC17	834
20.8783	19.9496	20.7278	19.5953	19.6049	19.6261					+	24hrsPOLR3Bdelta10_FLAG24hrs		4	4	4	3.8	3.8	3.8	126.05	0	8.3983	22808000	11	1.46615	0.00389783	0.909809	2.34536	Q9NP73	Q9NP73	Putative bifunctional UDP-N-acetylglucosamine transferase and deubiquitinase ALG13	ALG13	835
23.8447	24.1749	24.1147	24.9855	24.9865	24.7941					+	24hrsPOLR3Bdelta10_FLAG24hrs		17	10	10	43.1	32.3	32.3	43.727	0	212.07	1077500000	133	2.73	0.000522115	-0.877265	-3.98761	Q9NQ29	Q9NQ29	Putative RNA-binding protein Luc7-like 1	LUC7L	839
22.5818	22.5266	22.5245	22.8507	23.2996	23.0663					+	24hrsPOLR3Bdelta10_FLAG24hrs		4	4	4	27.7	27.7	27.7	20.066	0	49.55	132510000	50	1.80337	0.00380477	-0.527925	-2.28558	Q9NQ92	Q9NQ92	Coordinator of PRMT5 and differentiation stimulator	COPRS	840
23.9021	23.6234	23.2536	24.1409	24.4586	24.2251					+	24hrsPOLR3Bdelta10_FLAG24hrs		10	10	10	12.4	12.4	12.4	87.343	0	78.344	423670000	109	1.49905	0.00430805	-0.681798	-2.19601	Q9NR30	Q9NR30	Nucleolar RNA helicase 2	DDX21	842
21.7146	21.9554	22.4762	17.2463	18.3302	18.7702					+	24hrsPOLR3Bdelta10_FLAG24hrs		3	3	3	27.8	27.8	27.8	15.511	0	23.593	36683000	16	2.83224	0	3.93322	6.49552	Q9NUG6	Q9NUG6	p53 and DNA damage-regulated protein 1	PDRG1	845
20.4746	20.0555	20.2364	18.9195	17.7772	19.0039					+	24hrsPOLR3Bdelta10_FLAG24hrs		1	1	1	3.8	3.8	3.8	49.517	0.0014144	4.5982	11544000	6	1.82139	0.000845627	1.68865	3.28663	Q9NVH6	Q9NVH6	Trimethyllysine dioxygenase, mitochondrial	TMLHE	849
21.4519	20.7202	20.7532	18.5217	18.557	19.2719					+	24hrsPOLR3Bdelta10_FLAG24hrs		9	9	9	9.3	9.3	9.3	149.32	0	25.436	45973000	33	2.5182	0	2.19157	4.96312	Q9NVI1	Q9NVI1	Fanconi anemia group I protein	FANCI	850
23.6385	23.6212	23.6924	19.3619	18.7816	19.3269					+	24hrsPOLR3Bdelta10_FLAG24hrs		27	27	26	62.1	62.1	59.6	79.897	0	174.97	643890000	141	4.73087	0	4.49393	15.5456	Q9NVU0	Q9NVU0	DNA-directed RNA polymerase III subunit RPC5	POLR3E	853
29.4161	29.3018	29.3721	19.0439	14.413	14.6558				+	+	24hrsPOLR3Bdelta10_FLAG24hrs		76	76	76	71.7	71.7	71.7	127.78	0	323.31	83261000000	1813	3.04635	0	13.3257	8.3018	Q9NW08	Q9NW08	DNA-directed RNA polymerase III subunit RPC2	POLR3B	854
25.197	24.8384	24.9819	25.7488	25.6077	25.788					+	24hrsPOLR3Bdelta10_FLAG24hrs		8	8	8	19.8	19.8	19.8	33.216	0	50.582	1185600000	89	2.41695	0.000832959	-0.709032	-3.25658	Q9NWB6	Q9NWB6	Arginine and glutamate-rich protein 1	ARGLU1	855
23.4896	23.1975	22.9464	19.6593	18.6452	19.3622					+	24hrsPOLR3Bdelta10_FLAG24hrs		4	4	4	23.8	23.8	23.8	32.363	0	68.631	129330000	23	3.52294	0	3.98895	9.07747	Q9NWS0	Q9NWS0	PIH1 domain-containing protein 1	PIH1D1	856
20.8553	21.4143	22.5124	18.8551	18.8572	20.3853					+	24hrsPOLR3Bdelta10_FLAG24hrs		3	3	3	23.7	23.7	23.7	26.748	0	21.629	35890000	16	1.4668	0.00139562	2.22815	2.76866	Q9NWU2	Q9NWU2	Glucose-induced degradation protein 8 homolog	GID8	857
21.549	21.2791	20.6901	22.5621	22.4501	21.9937					+	24hrsPOLR3Bdelta10_FLAG24hrs		4	4	4	10.8	10.8	10.8	43.614	0	11.151	60314000	30	1.71196	0.00108103	-1.16255	-2.85336	Q9NX58	Q9NX58	Cell growth-regulating nucleolar protein	LYAR	859
21.9319	22.5724	22.2155	20.7093	20.8101	20.85					+	24hrsPOLR3Bdelta10_FLAG24hrs		6	6	6	24.6	24.6	24.6	42.924	0	16.474	106830000	29	2.80081	0	1.45012	5.00085	Q9NXS2	Q9NXS2	Glutaminyl-peptide cyclotransferase-like protein	QPCTL	862
25.5509	25.6846	25.7139	26.0061	26.2442	26.0946					+	24hrsPOLR3Bdelta10_FLAG24hrs		14	14	13	82.9	82.9	73.9	26.092	0	323.31	2613100000	218	2.25245	0.00190831	-0.465156	-2.50468	Q9NXV2	Q9NXV2	BTB/POZ domain-containing protein KCTD5	KCTD5	863
24.8271	24.761	24.792	26.156	26.139	25.7775					+	24hrsPOLR3Bdelta10_FLAG24hrs		30	29	29	34.1	34.1	34.1	106.12	0	175.84	2988500000	369	3.22584	0	-1.23084	-5.47319	Q9NYF8	Q9NYF8	Bcl-2-associated transcription factor 1	BCLAF1	864
20.4489	19.8161	20.2918	20.7651	20.3986	20.4813								2	1	1	2	1.5	1.5	164.15	0.009324	2.9055	20351000	11	0.75728	0.0893746	-0.362773	-1.13281	Q9NYV4;Q00535;P24941;P11802;Q00526;Q00534;Q96Q40;O94921;Q07002;Q00536;Q00537;Q14004	Q9NYV4;Q00535;P24941;P11802;Q00526;Q00534;Q96Q40;O94921;Q07002;Q00536;Q00537;Q14004	Cyclin-dependent kinase 12;Cyclin-dependent-like kinase 5;Cyclin-dependent kinase 2;Cyclin-dependent kinase 4;Cyclin-dependent kinase 3;Cyclin-dependent kinase 6;Cyclin-dependent kinase 15;Cyclin-dependent kinase 14;Cyclin-dependent kinase 18;Cyclin-dependent kinase 16;Cyclin-dependent kinase 17;Cyclin-dependent kinase 13	CDK12;CDK5;CDK2;CDK4;CDK3;CDK6;CDK15;CDK14;CDK18;CDK16;CDK17;CDK13	866
19.4542	19.7541	19.2595	20.4176	19.0286	19.6625								2	2	2	3.1	3.1	3.1	121.89	0.0013569	4.153	7256600	6	0.191942	0.724244	-0.213605	-0.405728	Q9NZB2	Q9NZB2	Constitutive coactivator of PPAR-gamma-like protein 1	FAM120A	868
21.5833	21.2812	21.6053	21.7441	21.2568	21.3008								7	7	7	16.6	16.6	16.6	63.48	0	18.89	101170000	26	0.107904	0.894842	0.0560099	0.194833	Q9NZI8;O00425;Q9Y6M1	Q9NZI8	Insulin-like growth factor 2 mRNA-binding protein 1	IGF2BP1	869
25.2855	25.3804	25.6511	25.9258	26.1127	25.7473					+	24hrsPOLR3Bdelta10_FLAG24hrs		3	3	3	28.7	28.7	28.7	11.216	0	62.171	1353100000	100	1.49114	0.00674842	-0.48964	-1.9426	Q9P021	Q9P021	Cysteine-rich PDZ-binding protein	CRIPT	872
22.0624	21.0854	21.417	18.8863	18.2816	18.9881					+	24hrsPOLR3Bdelta10_FLAG24hrs		2	2	2	13.7	13.7	13.7	20.266	0	20.838	22078000	9	2.82528	0	2.80295	6.06986	Q9P032	Q9P032	NADH dehydrogenase [ubiquinone] 1 alpha subcomplex assembly factor 4	NDUFAF4	874
21.857	21.8003	22.3171	20.9163	17.7182	20.656					+	24hrsPOLR3Bdelta10_FLAG24hrs		2	2	2	8	8	8	43.159	0	14.21	40876000	16	1.00675	0.0062357	2.22802	1.9572	Q9P035	Q9P035	Very-long-chain (3R)-3-hydroxyacyl-CoA dehydratase 3	HACD3	875
19.8079	20.1135	20.457	19.9242	17.8501	18.7318					+	24hrsPOLR3Bdelta10_FLAG24hrs		4	4	4	7	7	7	110.18	0	7.3721	13966000	6	0.960023	0.010761	1.29081	1.76934	Q9P253	Q9P253	Vacuolar protein sorting-associated protein 18 homolog	VPS18	877
24.9486	24.6943	24.638	25.5943	25.7097	25.5389					+	24hrsPOLR3Bdelta10_FLAG24hrs		24	24	24	59.4	59.4	59.4	56.084	0	259.48	3049200000	404	2.85962	0.000540299	-0.854008	-4.10669	Q9P258	Q9P258	Protein RCC2	RCC2	878
22.2066	21.822	21.9489	22.2098	22.2114	21.8568								11	11	11	11.3	11.3	11.3	134.46	0	24.131	121680000	28	0.241685	0.747208	-0.100139	-0.380112	Q9P2J5	Q9P2J5	Leucine--tRNA ligase, cytoplasmic	LARS	879
21.3487	21.0413	21.0584	18.3502	18.1807	18.8426					+	24hrsPOLR3Bdelta10_FLAG24hrs		2	2	2	15.3	15.3	15.3	18.246	0	7.5971	20645000	5	3.57469	0	2.69164	8.35485	Q9UBK9	Q9UBK9	Protein UXT	UXT	880
22.3056	22.522	22.292	19.8335	18.4505	19.1555					+	24hrsPOLR3Bdelta10_FLAG24hrs		6	6	6	25.4	25.4	25.4	40.513	0	34.684	96336000	32	2.86666	0	3.2267	6.37494	Q9UBS4	Q9UBS4	DnaJ homolog subfamily B member 11	DNAJB11	881
21.0825	21.354	20.9634	22.1495	22.1128	22.0249					+	24hrsPOLR3Bdelta10_FLAG24hrs		4	4	4	11.6	11.6	11.6	65.711	0	8.8472	56624000	19	2.86389	0	-0.962433	-4.34807	Q9UGU5	Q9UGU5	HMG domain-containing protein 4	HMGXB4	883
20.7953	21.1316	20.8317	21.3571	22.1223	21.5499					+	24hrsPOLR3Bdelta10_FLAG24hrs		5	5	5	12.8	12.8	12.8	80.31	0	10.154	39405000	17	1.39364	0.00511487	-0.756887	-2.14253	Q9UH99	Q9UH99	SUN domain-containing protein 2	SUN2	884
21.7056	21.804	21.365	18.4499	18.2082	18.5201					+	24hrsPOLR3Bdelta10_FLAG24hrs		9	9	9	17.7	17.7	17.7	92.239	0	31.5	73100000	22	4.41672	0	3.2321	12.2821	Q9UHI6	Q9UHI6	Probable ATP-dependent RNA helicase DDX20	DDX20	886
22.647	22.8108	22.574	19.3013	18.4483	20.371					+	24hrsPOLR3Bdelta10_FLAG24hrs		3	3	3	26.6	26.6	26.6	16.648	0	16.382	62933000	11	2.38235	0	3.30374	5.00114	Q9UHV9	Q9UHV9	Prefoldin subunit 2	PFDN2	887
25.3826	25.0267	24.9795	26.2234	26.1545	25.6973					+	24hrsPOLR3Bdelta10_FLAG24hrs		26	26	26	59.7	59.7	59.7	59.875	0	323.31	3698400000	526	1.89685	0.0011023	-0.895486	-2.90343	Q9UHX1	Q9UHX1	Poly(U)-binding-splicing factor PUF60	PUF60	888
23.3628	23.3449	23.223	24.2326	24.1514	23.9672					+	24hrsPOLR3Bdelta10_FLAG24hrs		17	17	17	34.9	34.9	34.9	69.837	0	80.379	535830000	100	3.06793	0.000559794	-0.806818	-4.24732	Q9UJV9	Q9UJV9	Probable ATP-dependent RNA helicase DDX41	DDX41	892
21.4616	21.1507	21.23	21.9472	22.8281	21.7911					+	24hrsPOLR3Bdelta10_FLAG24hrs		5	5	5	34.7	34.7	34.7	27.56	0	14.863	89459000	12	1.26792	0.00613753	-0.908056	-2.0826	Q9UKD2	Q9UKD2	mRNA turnover protein 4 homolog	MRTO4	894
23.0682	23.2509	23.2767	18.2112	18.3054	19.4438					+	24hrsPOLR3Bdelta10_FLAG24hrs		16	16	16	49.4	49.4	49.4	51.199	0	106.26	335120000	101	3.45951	0	4.54509	9.06286	Q9UL15	Q9UL15	BAG family molecular chaperone regulator 5	BAG5	896
23.8124	23.6557	23.5438	19.1958	18.712	19.3406					+	24hrsPOLR3Bdelta10_FLAG24hrs		65	65	65	37.2	37.2	37.2	289.38	0	323.31	1636900000	363	4.62378	0	4.58782	15.0231	Q9ULT8	Q9ULT8	E3 ubiquitin-protein ligase HECTD1	HECTD1	897
23.3628	23.1192	22.9186	19.517	17.991	18.3628					+	24hrsPOLR3Bdelta10_FLAG24hrs		10	10	10	18.1	18.1	18.1	71.639	0	41.069	264840000	56	3.15609	0	4.50991	7.81585	Q9ULX6	Q9ULX6	A-kinase anchor protein 8-like	AKAP8L	898
22.6385	22.6212	22.7472	22.2123	22.1907	21.9036					+	24hrsPOLR3Bdelta10_FLAG24hrs		10	10	10	35.3	35.3	35.3	55.18	0	25.698	283520000	42	2.21442	0.00171698	0.56677	2.73778	Q9UMS4	Q9UMS4	Pre-mRNA-processing factor 19	PRPF19	899
21.4362	21.5487	21.3788	19.4387	18.5875	20.4476					+	24hrsPOLR3Bdelta10_FLAG24hrs		9	8	8	23.9	21.9	21.9	64.953	0	22.847	70407000	22	1.65687	0.00076955	1.96332	3.06809	Q9UNF1;Q12816	Q9UNF1	Melanoma-associated antigen D2	MAGED2	900
23.5296	23.5841	23.0946	24.0774	23.9511	24.1746					+	24hrsPOLR3Bdelta10_FLAG24hrs		7	7	7	3.1	3.1	3.1	299.61	0	30.506	418130000	48	1.77845	0.00189744	-0.664972	-2.48259	Q9UQ35	Q9UQ35	Serine/arginine repetitive matrix protein 2	SRRM2	906
23.9396	23.8864	23.7094	18.6088	19.3913	17.7825					+	24hrsPOLR3Bdelta10_FLAG24hrs		24	24	24	56.6	56.6	56.6	51.156	0	80.073	796950000	155	3.43843	0	5.25089	9.21746	Q9Y230	Q9Y230	RuvB-like 2	RUVBL2	909
22.0138	22.3835	22.402	23.1789	23.6163	23.0237					+	24hrsPOLR3Bdelta10_FLAG24hrs		5	5	5	49.6	49.6	49.6	13.81	0	39.683	169300000	34	2.00535	0.000788652	-1.00652	-3.16676	Q9Y237	Q9Y237	Peptidyl-prolyl cis-trans isomerase NIMA-interacting 4	PIN4	910
24.651	24.7085	24.5768	17.9464	17.2534	17.3197					+	24hrsPOLR3Bdelta10_FLAG24hrs		23	23	23	61.6	61.6	61.6	50.227	0	199.83	1027400000	173	5.23779	0	7.13889	22.0298	Q9Y265	Q9Y265	RuvB-like 1	RUVBL1	912
21.8029	22.1819	22.2748	20.503	19.8613	18.1592					+	24hrsPOLR3Bdelta10_FLAG24hrs		4	4	4	11.6	11.6	11.6	57.563	0	71.725	68355000	24	1.64732	0.000791459	2.57873	3.16787	Q9Y285	Q9Y285	Phenylalanine--tRNA ligase alpha subunit	FARSA	914
21.7512	21.4315	21.3629	22.5975	22.5205	22.1861					+	24hrsPOLR3Bdelta10_FLAG24hrs		11	11	11	40.9	40.9	40.9	40.542	0	60.564	224740000	70	2.2112	0.000855385	-0.919495	-3.35608	Q9Y295	Q9Y295	Developmentally-regulated GTP-binding protein 1	DRG1	915
20.9809	21.2339	21.0256	21.8019	21.6769	21.3689					+	24hrsPOLR3Bdelta10_FLAG24hrs		9	5	5	20.3	14.4	14.4	54.002	0	15.861	76065000	19	1.62801	0.00510179	-0.5358	-2.13949	Q9Y2H1	Q9Y2H1	Serine/threonine-protein kinase 38-like	STK38L	916
23.5168	23.0084	22.7665	19.0346	19.1066	20.0616					+	24hrsPOLR3Bdelta10_FLAG24hrs		5	5	5	8	8	8	109	0	8.1383	69206000	6	3.12615	0	3.69628	7.42201	Q9Y2L1	Q9Y2L1	Exosome complex exonuclease RRP44	DIS3	918
29.0511	28.5997	28.6604	29.4498	29.5853	29.3419					+	24hrsPOLR3Bdelta10_FLAG24hrs		6	6	6	40.6	40.6	40.6	7.0662	0	81.608	10480000000	197	1.91795	0.00166557	-0.688595	-2.66896	Q9Y2S6	Q9Y2S6	Translation machinery-associated protein 7	TMA7	919
22.3906	22.5664	22.7618	20.7781	20.3679	20.799					+	24hrsPOLR3Bdelta10_FLAG24hrs		13	13	13	49.2	49.2	49.2	42.033	0	51.329	198430000	41	3.39524	0	1.92458	6.95803	Q9Y2S7	Q9Y2S7	Polymerase delta-interacting protein 2	POLDIP2	920
24.9009	24.6715	24.6078	26.097	26.1163	25.7064					+	24hrsPOLR3Bdelta10_FLAG24hrs		33	33	32	32.6	32.6	32.6	108.66	0	323.31	3793500000	523	2.82948	0	-1.24649	-4.7854	Q9Y2W1	Q9Y2W1	Thyroid hormone receptor-associated protein 3	THRAP3	921
24.8302	24.4676	24.0532	25.3182	25.5476	25.5897					+	24hrsPOLR3Bdelta10_FLAG24hrs		8	8	8	17	17	17	59.578	0	98.361	597310000	83	1.90336	0.00114744	-1.03485	-3.04545	Q9Y2X3	Q9Y2X3	Nucleolar protein 58	NOP58	922
26.0099	26.0799	25.6833	26.9498	26.8992	26.5528					+	24hrsPOLR3Bdelta10_FLAG24hrs		19	19	12	44.9	44.9	29.1	46.513	0	323.31	8164200000	632	2.13082	0.000808727	-0.876244	-3.19049	Q9Y383	Q9Y383	Putative RNA-binding protein Luc7-like 2	LUC7L2	924
21.0477	21.1185	21.1868	21.5122	21.1729	21.5151								4	4	4	38.4	38.4	38.4	14.585	0	8.607	55915000	16	1.10229	0.0506263	-0.282414	-1.28094	Q9Y3B4	Q9Y3B4	Splicing factor 3B subunit 6	SF3B6	926
22.4067	22.4445	22.4564	23.4831	23.5457	23.3119					+	24hrsPOLR3Bdelta10_FLAG24hrs		7	7	7	36.5	36.5	36.5	22.619	0	27.508	292920000	64	3.83875	0	-1.01104	-5.89629	Q9Y3E1	Q9Y3E1	Hepatoma-derived growth factor-related protein 3	HDGFRP3	929
25.8379	26.2866	25.892	26.7524	26.7924	26.3265					+	24hrsPOLR3Bdelta10_FLAG24hrs		5	5	5	43.8	43.8	43.8	13.178	0	39.797	1669000000	90	1.40237	0.00603119	-0.618262	-2.02391	Q9Y421	Q9Y421	Protein FAM32A	FAM32A	931
20.2949	20.2568	20.9722	19.6547	18.9019	18.4929					+	24hrsPOLR3Bdelta10_FLAG24hrs		2	2	2	3.5	3.5	3.5	105.31	0	5.2405	11913000	8	1.65051	0.00110592	1.49149	2.91286	Q9Y467	Q9Y467	Sal-like protein 2	SALL2	932
20.9789	20.8283	20.9514	18.7595	17.7128	19.0573					+	24hrsPOLR3Bdelta10_FLAG24hrs		4	4	4	3.6	3.6	3.6	137.33	0	6.917	26131000	4	2.37684	0	2.40969	4.72198	Q9Y4H2	Q9Y4H2	Insulin receptor substrate 2	IRS2	934
21.2999	20.962	20.8613	19.3417	18.8723	19.6189					+	24hrsPOLR3Bdelta10_FLAG24hrs		8	8	8	15.9	15.9	15.9	91.746	0	14.121	31738000	15	2.63881	0	1.76344	4.9662	Q9Y4R8	Q9Y4R8	Telomere length regulation protein TEL2 homolog	TELO2	935
22.9906	22.8832	22.6434	18.6413	19.0916	19.6049					+	24hrsPOLR3Bdelta10_FLAG24hrs		5	5	5	10	10	10	62.333	0	15.027	79801000	17	3.63601	0	3.72646	9.39411	Q9Y5A9;Q9BYJ9;Q7Z739	Q9Y5A9	YTH domain-containing family protein 2	YTHDF2	937
22.8914	22.7947	22.6422	18.7917	18.9946	18.3652					+	24hrsPOLR3Bdelta10_FLAG24hrs		4	4	4	47	47	47	9.3435	0	28.845	91518000	17	4.46545	0	4.05891	13.5668	Q9Y5J9	Q9Y5J9	Mitochondrial import inner membrane translocase subunit Tim8 B	TIMM8B	938
23.1577	23.2302	23.1279	18.5733	19.5175	18.7747					+	24hrsPOLR3Bdelta10_FLAG24hrs		4	4	4	52.6	52.6	52.6	10.5	0	6.2622	93359000	8	3.89329	0	4.21676	10.8477	Q9Y5L4	Q9Y5L4	Mitochondrial import inner membrane translocase subunit Tim13	TIMM13	939
25.9738	25.548	25.6964	25.6418	26.3475	26.0488								3	3	3	39.5	39.5	39.5	8.4977	0	15.766	835600000	77	0.498096	0.288987	-0.273314	-0.804856	Q9Y5V0	Q9Y5V0	Zinc finger protein 706	ZNF706	943
22.1887	21.8951	22.0457	19.9442	19.1775	18.7921					+	24hrsPOLR3Bdelta10_FLAG24hrs		11	11	10	20.4	20.4	18.9	86.16	0	73.788	134430000	49	2.84596	0	2.73855	6.09839	Q9Y5V3	Q9Y5V3	Melanoma-associated antigen D1	MAGED1	944
21.184	21.3351	21.7754	22.3379	22.2404	21.6994					+	24hrsPOLR3Bdelta10_FLAG24hrs		3	3	3	15.3	15.3	15.3	29.6	0	7.9249	77563000	28	1.1674	0.00982297	-0.661086	-1.80488	Q9Y657;Q5JUX0	Q9Y657	Spindlin-1	SPIN1	946
22.1029	22.1	22.4426	21.8912	22.219	22.1513								5	5	5	11.1	11.1	11.1	71.729	0	15.548	89167000	28	0.351284	0.626595	0.128009	0.50924	Q9Y6Y0	Q9Y6Y0	Influenza virus NS1A-binding protein	IVNS1ABP	948
